# Supplementary material for: Biological manganese-dependent sulfide oxidation impacts elemental gradients in redox-stratified systems: indications from the Black Sea water column
Source: ISME J. 2022 Feb 5;16(6):1523–33. doi: 10.1038/s41396-022-01200-3 (PMC9122950; doi:10.1038/s41396-022-01200-3)
Supplement: Supplementary file 5 — Supplementary file numerical model [file 41396_2022_1200_MOESM5_ESM.xls]

## Sheet: Model_Bio 1x10^-6
EXPLICIT numerical solution for advective, dispersive/diffusive transport and simple reactions (as described by H.D. Schulz, in Chapter 15: Conceptual Models and Computer Models. In: Marine Geochemistry Eds. H.D. Schulz & M. Zabel, 2nd ed., 2006, Springer, Berlin)
How to use this spreadsheet:
1. Set your EXCEL via Tools – Options – Calculation to Calculation = Manual, to Iteration = 1 and to Maximum Iterations = 1000
2. Now each pressing of the F9 key is one time step of the explicit numerical solution
3. An input of ‘1’ into position B10 and pressing F9 resets the spreadsheet to the start conditions
4. An input of ‘0’ into position B10 and repeated pressing F9 performs the model calculation. In B26 the time since the model started is given in years
5. Note the two diagrams towards the right with A)measured phosphate and particulate P profiles (red) and profiles resulting from the model (green) and B) flux rates used for production and consumption in the modes
Reset = 1	0		x	D	C H2S	C H2S_start	H2S oxid-rate	S. spp.	rate/cell		From Schulz-Vogt et al. (2019)
			(m)	m2/s	(µmol/L)	(µmol/L)	µmol/L*s	(cells/L)	(µmol/s*cell)		Sulfide (µM)	depth (m)
delta_x =	0.25		80	1e-06	0	0					0	104.081
dt_max =	62500		80.25	1e-06	8.78302e-16	0					0	104.22
delta_t =	8000		80.5	1e-06	1.7566e-15	0					0	104.216
			80.75	1e-06	2.63491e-15	0					0	104.078
k/cell =	-1.05e-13		81	1e-06	3.51321e-15	0					0	103.944
			81.25	1e-06	4.39151e-15	0					0	103.95
			81.5	1e-06	5.26981e-15	0					0	104.128
			81.75	1e-06	6.14811e-15	0					0	104.369
			82	1e-06	7.02642e-15	0					0	104.439
TIME COUNT:			82.25	1e-06	7.90472e-15	0					0	104.217
			82.5	1e-06	8.78302e-15	0					0	103.899
t_total(s) =	1010184000		82.75	1e-06	9.66132e-15	0					0	103.843
t_total(h) =	280607		83	1e-06	1.05396e-14	0					0	104.126
t_total(d) =	11691.9		83.25	1e-06	1.14179e-14	0					0	104.464
t_total(yrs) =	32.0327		83.5	1e-06	1.22962e-14	0					0	104.551
			83.75	1e-06	1.31745e-14	0					0	104.344
			84	1e-06	1.40528e-14	0					0	104.069
			84.25	1e-06	1.49311e-14	0					0	103.983
			84.5	1e-06	1.58094e-14	0					0	104.123
			84.75	1e-06	1.66877e-14	0					0	104.328
			85	1e-06	1.7566e-14	0					0	104.439
			85.25	1e-06	1.84443e-14	0					0	104.423
			85.5	1e-06	1.93226e-14	0					0	104.327
			85.75	1e-06	2.02009e-14	0					0	104.232
			86	1e-06	2.10792e-14	0					0	104.218
			86.25	1e-06	2.19576e-14	0					0	104.282
			86.5	1e-06	2.28359e-14	0	-3.3401e-21	1.39301e+06	-2.39776e-27		0	104.365
			86.75	1e-06	2.39229e-14	0	-3.41924e-21	1.36121e+06	-2.51191e-27		0	104.425
			87	1e-06	2.52237e-14	0	-3.51969e-21	1.32895e+06	-2.64849e-27		0	104.441
			87.25	1e-06	2.67444e-14	0	-3.63994e-21	1.2962e+06	-2.80816e-27		0	104.398
			87.5	1e-06	2.84927e-14	0	-3.77848e-21	1.26298e+06	-2.99173e-27		0	104.332
			87.75	1e-06	3.0477e-14	0	-3.9338e-21	1.22928e+06	-3.20009e-27		0	104.315
			88	1e-06	3.27073e-14	0	-4.10429e-21	1.1951e+06	-3.43427e-27		0	104.391
			88.25	1e-06	3.51941e-14	0	-4.28829e-21	1.16045e+06	-3.69538e-27		0	104.504
			88.5	1e-06	3.79489e-14	0	-4.48397e-21	1.12532e+06	-3.98463e-27		0	104.523
			88.75	1e-06	4.09839e-14	0	-8.02292e-21	1.86436e+06	-4.30331e-27		0	104.417
			89	1e-06	4.45204e-14	0	-1.21914e-20	2.60798e+06	-4.67464e-27		0	104.328
			89.25	1e-06	4.88188e-14	0	-1.72121e-20	3.35782e+06	-5.12598e-27		0	104.389
			89.5	1e-06	5.4193e-14	0	-2.34089e-20	4.11385e+06	-5.69027e-27		0	104.529
			89.75	1e-06	6.10302e-14	0	-3.12469e-20	4.8761e+06	-6.40818e-27		0	104.578
			90	1e-06	6.98204e-14	0	-4.1381e-20	5.64455e+06	-7.33114e-27		0	104.512
			90.25	1e-06	8.11969e-14	0	-5.47281e-20	6.41921e+06	-8.52568e-27		0	104.442
			90.5	1e-06	9.59939e-14	0	-7.25722e-20	7.20008e+06	-1.00794e-26		0	104.448
			90.75	1e-06	1.15327e-13	0	-9.67188e-20	7.98715e+06	-1.21093e-26		0	104.485
			91	1e-06	1.40704e-13	0	-1.29722e-19	8.78043e+06	-1.4774e-26		0	104.502
			91.25	1e-06	1.7419e-13	0	-1.75216e-19	9.57992e+06	-1.82899e-26		0	104.547
			91.5	1e-06	2.18626e-13	0	-2.38409e-19	1.03856e+07	-2.29557e-26		0	104.65
			91.75	1e-06	2.77963e-13	0	-3.47856e-19	1.19185e+07	-2.91861e-26		0	104.723
			92	1e-06	3.59041e-13	0	-5.07564e-19	1.34635e+07	-3.76993e-26		0	104.642
			92.25	1e-06	4.71841e-13	0	-7.44164e-19	1.50205e+07	-4.95433e-26		0	104.43
			92.5	1e-06	6.31152e-13	0	-1.0994e-18	1.65895e+07	-6.62709e-26		0	104.31
			92.75	1e-06	8.59175e-13	0	-1.63922e-18	1.81705e+07	-9.02134e-26		0	104.459
			93	1e-06	1.18965e-12	0	-2.46872e-18	1.97635e+07	-1.24913e-25		0	104.782
			93.25	1e-06	1.67442e-12	0	-3.75689e-18	2.13686e+07	-1.75814e-25		0	104.978
			93.5	1e-06	2.39399e-12	0	-5.77788e-18	2.29856e+07	-2.51369e-25		0	104.853		SQR Transcripts
			93.75	1e-06	3.47469e-12	0	-8.98049e-18	2.46147e+07	-3.64842e-25		0	104.504		total (l-1)	by Sulfurimonas spp. (l-1)	Pseudo depth (m)
			94	1e-06	5.11666e-12	0	-1.41059e-17	2.62558e+07	-5.37249e-25		0	104.272		256792	202374	82.0657
			94.25	1e-06	7.64025e-12	0	-2.26794e-17	2.82706e+07	-8.02227e-25		0	104.386		4.08571e+06	1.20922e+06	89.0988
			94.5	1e-06	1.15813e-11	0	-3.68461e-17	3.03001e+07	-1.21604e-24		0	104.744		5.20755e+06	2.82843e+06	95.8892
			94.75	1e-06	1.78252e-11	0	-6.05376e-17	3.23445e+07	-1.87165e-24		0	105.019		1.59778e+07	1.25236e+07	100.255
			95	1e-06	2.78528e-11	0	-1.00615e-16	3.44037e+07	-2.92454e-24		0	104.995		3.74752e+07	3.34301e+07	104.934
			95.25	1e-06	4.41688e-11	0	-1.69174e-16	3.64777e+07	-4.63772e-24		0	104.743		2.5339e+06	2.34598e+06	109.719
			95.5	1e-06	7.10581e-11	0	-2.87749e-16	38566580	-7.4611e-24		0	104.533
			95.75	1e-06	1.15932e-10	0	-4.62475e-16	3.79924e+07	-1.21728e-23		0	104.487
			96	1e-06	1.8971e-10	0	-7.45281e-16	3.74145e+07	-1.99196e-23		0	104.584
			96.25	1e-06	3.10069e-10	0	-1.19918e-15	3.6833e+07	-3.25572e-23		0	104.766
			96.5	1e-06	5.05376e-10	0	-1.92346e-15	3.62477e+07	-5.30644e-23		0	104.961
			96.75	1e-06	8.20899e-10	0	-3.07358e-15	3.56587e+07	-8.61944e-23		0	105.038
			97	1e-06	1.32852e-09	0	-4.89152e-15	3.5066e+07	-1.39495e-22		0	104.898
			97.25	1e-06	2.14186e-09	0	-7.75205e-15	3.44696e+07	-2.24896e-22		0	104.639
			97.5	1e-06	3.43971e-09	0	-1.22326e-14	3.38694e+07	-3.61169e-22		0	104.52
			97.75	1e-06	5.50209e-09	0	-1.92182e-14	3.32656e+07	-5.7772e-22		0	104.656
			98	1e-06	8.76561e-09	0	-3.00581e-14	3.26581e+07	-9.20389e-22		0	104.897
			98.25	1e-06	1.39078e-08	0	-4.67985e-14	3.20468e+07	-1.46032e-21		0	105.038
			98.5	1e-06	2.19748e-08	0	-7.25245e-14	31431870	-2.30736e-21		0	105.014
			98.75	1e-06	3.45747e-08	0	-1.35987e-13	37458512	-3.63034e-21		0	104.88
			99	1e-06	5.56737e-08	0	-2.54386e-13	43516554	-5.84574e-21		0	104.737
			99.25	1e-06	9.26719e-08	0	-4.82694e-13	49605996	-9.73055e-21		0	104.706
			99.5	1e-06	1.59838e-07	0	-9.35266e-13	55726838	-1.6783e-20		0	104.842
			99.75	1e-06	2.85459e-07	0	-1.85471e-12	61879080	-2.99732e-20		0	105.045
			100	1e-06	5.26999e-07	0	-3.32425e-12	60075085	-5.53349e-20		0	105.129
			100.25	1e-06	9.76305e-07	0	-5.97244e-12	58260840	-1.02512e-19		0	105.006
			100.5	1e-06	1.79889e-06	0	-1.06599e-11	56436345	-1.88883e-19		0	104.794
			100.75	1e-06	3.28772e-06	0	-1.88043e-11	5.4472e+07	-3.4521e-19		0	104.697
			101	1e-06	5.95181e-06	0	-3.28136e-11	5.25067e+07	-6.2494e-19		0	104.807
			101.25	1e-06	1.06667e-05	0	-5.6606e-11	5.05407e+07	-1.12001e-18		0	105.038
			101.5	1e-06	1.89196e-05	0	-9.64944e-11	4.85738e+07	-1.98655e-18		0	105.217
			101.75	1e-06	3.32033e-05	0	-1.62485e-10	4.6606e+07	-3.48634e-18		0	105.211
			102	1e-06	5.76423e-05	0	-2.70165e-10	4.46374e+07	-6.05244e-18		0	105.031
			102.25	1e-06	9.89666e-05	0	-4.43384e-10	4.2668e+07	-1.03915e-17		0	104.823
			102.5	1e-06	0.000168002	0	-7.17918e-10	4.06977e+07	-1.76403e-17		0	104.757
			102.75	1e-06	0.000281908	0	-1.14632e-09	3.87266e+07	-2.96004e-17		0	104.897
			103	1e-06	0.000467459	0	-1.8931e-09	3.85692e+07	-4.90832e-17		0	105.125
			103.25	1e-06	0.000771328	0	-3.11095e-09	3.84118e+07	-8.09895e-17		0	105.249
			103.5	1e-06	0.00126963	0	-5.09974e-09	3.82543e+07	-1.33311e-16		0	105.2
			103.75	1e-06	0.00208667	0	-8.34701e-09	3.80968e+07	-2.191e-16		0	105.077
			104	1e-06	0.0034254	0	-1.36454e-08	3.79391e+07	-3.59667e-16		0	105.028
			104.25	1e-06	0.00561696	0	-2.22828e-08	3.77814e+07	-5.89781e-16		0	105.053
			104.5	1e-06	0.0092012	0	-3.63492e-08	3.76236e+07	-9.66126e-16		0	105.048
			104.75	1e-06	0.0150573	0	-5.92339e-08	3.74658e+07	-1.58101e-15		0	104.992
			105	1e-06	0.0246154	0	-9.64268e-08	3.73079e+07	-2.58462e-15		0	105.004
			105.25	1e-06	0.0402003	0	-1.56773e-07	3.7141e+07	-4.22103e-15		0	105.174
			105.5	1e-06	0.0655835	0	-2.54613e-07	3.6974e+07	-6.88626e-15		0	105.357
			105.75	1e-06	0.10688	0	-4.13064e-07	3.68071e+07	-1.12224e-14		0	105.357
			106	1e-06	0.173993	0	-6.69389e-07	3.66402e+07	-1.82693e-14		0	105.169
			106.25	1e-06	0.282943	0	-1.08358e-06	3.64733e+07	-2.9709e-14		0	104.971
			106.5	1e-06	0.459616	0					0	104.934
			106.75	1e-06	0.63629	0					0	105.092
			107	1e-06	0.812964	0					0	105.323
			107.25	1e-06	0.989638	0					0	105.462
			107.5	1e-06	1.16631	0					0	105.443
			107.75	1e-06	1.34299	0					0	105.293
			108	1e-06	1.51966	0					0	105.09
			108.25	1e-06	1.69633	0					0	104.954
			108.5	1e-06	1.87301	0					0	105.015
			108.75	1e-06	2.04968	0					0	105.269
			109	1e-06	2.22635	0					0	105.523
			109.25	1e-06	2.40303	0					0	105.593
			109.5	1e-06	2.5797	0					0	105.462
			109.75	1e-06	2.75638	0					0	105.257
			110	1e-06	2.93305	0					0	105.113
			110.25	1e-06	3.10972	0					0	105.119
			110.5	1e-06	3.2864	0					0	105.275
			110.75	1e-06	3.46307	0					0	105.464
			111	1e-06	3.63974	0					0	105.543
			111.25	1e-06	3.81642	0					0	105.486
			111.5	1e-06	3.99309	0					0	105.395
			111.75	1e-06	4.16977	0					0.0127511	105.35
			112	1e-06	4.34644	0					0.0359068	105.32
			112.25	1e-06	4.52311	0					0	105.285
			112.5	1e-06	4.69979	0					0	105.326
			112.75	1e-06	4.87646	0					0	105.5
			113	1e-06	5.05313	0					0	105.692
			113.25	1e-06	5.22981	0					0	105.694
			113.5	1e-06	5.40648	0					0	105.465
			113.75	1e-06	5.58316	0					0	105.219
			114	1e-06	5.75983	0					0	105.21
			114.25	1e-06	5.9365	0					0	105.44
			114.5	1e-06	6.11318	0					0	105.664
			114.75	1e-06	6.28985	0					0	105.695
			115	1e-06	6.46652	0					0	105.59
			115.25	1e-06	6.6432	0					0	105.518
			115.5	1e-06	6.81987	0					0	105.539
			115.75	1e-06	6.99655	0					0	105.579
			116	1e-06	7.17322	0					0	105.573
			116.25	1e-06	7.34989	0					0	105.523
			116.5	1e-06	7.52657	0					0	105.488
			116.75	1e-06	7.70324	0					0	105.545
			117	1e-06	7.87991	0					0	105.672
			117.25	1e-06	8.05659	0					0	105.755
			117.5	1e-06	8.23326	0					0.0131484	105.716
			117.75	1e-06	8.40994	0					0	105.608
			118	1e-06	8.58661	0					0	105.574
			118.25	1e-06	8.76328	0					0.14583	105.64
			118.5	1e-06	8.93996	0					0	105.71
			118.75	1e-06	9.11663	0					0	105.719
			119	1e-06	9.2933	0					0	105.693
			119.25	1e-06	9.46998	0					0	105.683
			119.5	1e-06	9.64665	0					0	105.702
			119.75	1e-06	9.82333	0					0	105.719
			120	1e-06	10	10					0.164707	105.712
											0	105.706
											0	105.755
											0	105.843
											0.35692	105.878
											0	105.817
											0	105.725
											0.271317	105.682
											0	105.715
											0.10002	105.806
											0.0618127	105.899
											0	105.961
											0	105.981
											0	105.922
											0.206693	105.801
											0	105.732
											0.145485	105.793
											0	105.938
											0.312427	106.052
											0.159901	106.044
											0.140379	105.919
											0.115423	105.779
											0.0719264	105.782
											0.107645	105.966
											0.101129	106.166
											0.246557	106.183
											0.212477	106.033
											0.173585	105.907
											0	105.924
											0.3325	105.999
											0.173578	106.036
											0.0351152	106.051
											0.24845	106.089
											0.411627	106.114
											0.635996	106.105
											0	106.107
											0.422312	106.128
											0.343242	106.125
											0.357318	106.102
											0.458448	106.105
											0.37614	106.139
											0.21009	106.16
											0.271747	106.144
											0.334721	106.125
											0.348428	106.162
											0.28384	106.242
											0.340269	106.307
											0.10848	106.326
											0.718493	106.277
											0.266763	106.166
											0.414366	106.09
											0.652926	106.138
											0.736273	106.271
											0.566245	106.378
											0.424168	106.392
											0.226671	106.34
											0.829926	106.299
											0.78018	106.306
											0.561247	106.32
											0.604863	106.317
											0.595677	106.324
											0.620698	106.38
											0.698417	106.449
											0.521432	106.444
											0.712988	106.366
											0.56199	106.298
											0.600876	106.302
											0.492103	106.384
											0.633246	106.515
											0.315214	106.621
											0.444568	106.632
											0.52956	106.533
											0.356424	106.381
											0.624993	106.294
											0.468253	106.315
											0.562736	106.413
											0.79088	106.544
											0.94111	106.666
											0.498993	106.705
											0.578767	106.667
											0.248486	106.631
											0.797217	106.587
											0.456123	106.484
											0.753603	106.379
											0.558638	106.432
											0.804673	106.647
											0.565348	106.812
											0.703133	106.781
											0.58548	106.669
											0.67271	106.636
											0.55967	106.657
											0.603371	106.676
											0.351745	106.7
											0.725272	106.753
											0.624246	106.771
											0.521734	106.685
											0.638412	106.538
											0.838281	106.482
											0.593648	106.618
											0.958431	106.871
											0.406326	107.058
											0.751738	107.033
											1.37228	106.802
											1.53077	106.57
											1.31052	106.551
											1.18478	106.767
											0.628213	107.029
											0	107.109
											0	106.957
											0	106.722
											0	106.61
											0	106.683
											0.897565	106.872
											0.868175	107.046
											0.785582	107.116
											0.794511	107.081
											0.653139	106.979
											0.35883	106.871
											0.678064	106.817
											0.422849	106.858
											0.950022	106.967
											0.569802	107.061
											0.685505	107.091
											0.748751	107.066
											0.903889	107.028
											0.681785	107.016
											0.509163	107.014
											0.753589	106.994
											0.884172	106.991
											0.686249	107.05
											0.396807	107.162
											0.259899	107.243
											0.371136	107.207
											0.476423	107.089
											0.668392	107.025
											0	107.066
											0.760657	107.143
											0.682901	107.186
											0.746891	107.199
											0.599565	107.22
											0.60961	107.222
											0.563576	107.194
											0.520322	107.183
											0.700015	107.209
											0.716385	107.222
											0.645327	107.241
											0.712336	107.313
											0.560874	107.384
											0.621889	107.351
											0.694814	107.221
											0.849945	107.122
											0.410573	107.175
											0.637886	107.349
											0.775718	107.496
											1.09995	107.516
											0.979041	107.424
											0.944441	107.268
											0.857386	107.139
											1.15762	107.184
											0.906866	107.418
											0.952443	107.643
											1.10158	107.669
											0.952999	107.501
											0.932538	107.294
											1.10293	107.222
											0.919142	107.317
											1.11446	107.476
											0.760657	107.573
											1.06748	107.586
											0.999421	107.569
											1.00992	107.547
											1.35026	107.503
											1.09077	107.454
											0.850575	107.467
											1.27454	107.553
											0.969965	107.621
											0.921003	107.614
											1.05087	107.576
											0.807533	107.551
											0.9716	107.542
											1.1126	107.576
											1.23165	107.658
											1.07958	107.711
											1.01885	107.677
											1.34401	107.591
											1.58887	107.554
											1.31596	107.617
											1.08853	107.735
											1.23766	107.807
											1.23752	107.777
											1.29918	107.694
											1.47218	107.634
											1.12134	107.627
											1.35511	107.674
											1.13985	107.767
											1.05791	107.887
											1.39091	107.941
											1.02589	107.835
											1.09685	107.636
											1.34943	107.555
											1.05127	107.724
											1.502	107.998
											1.12283	108.095
											1.24313	107.929
											1.42416	107.692
											1.32453	107.612
											1.409	107.725
											1.49007	108.111
											1.31992	108.168
											1.57959	108.053
											1.44672	107.823
											1.3765	107.635
											1.50797	107.662
											1.30028	107.931
											1.4631	108.227
											1.59667	108.282
											1.54909	108.065
											1.2196	107.802
											1.27002	107.735
											1.39482	107.922
											1.3716	108.179
											1.60747	108.273
											1.19463	108.134
											1.21058	107.918
											1.35359	107.87
											1.15673	108.027
											1.59292	108.202
											1.23042	108.232
											1.36822	108.147
											1.40717	108.072
											1.67059	108.089
											1.69346	108.149
											1.34956	108.155
											1.81354	108.113
											1.70705	108.112
											1.80241	108.187
											1.55503	108.261
											1.73251	108.253
											1.88826	108.187
											1.57566	108.155
											1.92549	108.2
											1.97675	108.277
											1.74632	108.295
											1.82629	108.244
											2.03803	108.199
											1.99214	108.241
											1.86916	108.335
											1.95986	108.389
											1.8299	108.377
											1.93708	108.34
											2.03641	108.283
											2.14745	108.225
											1.9567	108.25
											2.04562	108.394
											1.8556	108.544
											2.25659	108.547
											1.81307	108.385
											1.90502	108.225
											1.96166	108.233
											2.12729	108.388
											1.92903	108.555
											1.86485	108.609
											2.00086	108.551
											1.9095	108.467
											1.91776	108.402
											1.85885	108.363
											1.98042	108.368
											1.76884	108.446
											1.88956	108.593
											1.99651	108.702
											2.03584	108.671
											1.59842	108.535
											2.02854	108.436
											1.6124	108.452
											2.15468	108.538
											1.77742	108.617
											1.69927	108.677
											2.17365	108.714
											2.04389	108.669
											1.87856	108.56
											2.10091	108.513
											2.28326	108.595
											1.84894	108.703
											2.10654	108.756
											2.16247	108.769
											2.09111	108.745
											2.68771	108.666
											2.13784	108.582
											2.31648	108.584
											2.35645	108.69
											2.30548	108.84
											2.64098	108.948
											2.49286	108.921
											2.6617	108.758
											3.02689	108.605
											2.57173	108.613
											2.74058	108.753
											2.84533	108.883
											3.24926	108.932
											3.07965	108.908
											2.85932	108.866
											2.76459	108.846
											3.21434	108.824
											3.20149	108.802
											3.12463	108.834
											3.37988	108.907
											3.30273	108.953
											3.07502	108.966
											3.32701	108.97
											3.44457	108.972
											3.29767	108.962
											3.34185	108.924
											3.00013	108.875
											3.4153	108.866
											3.20554	108.943
											3.17121	109.073
											3.35961	109.156
											3.30659	109.142
											2.99364	109.047
											2.88813	108.943
											3.05469	108.923
											3.22742	108.974
											3.24405	109.052
											3.19344	109.15
											3.21196	109.218
											3.12087	109.202
											2.82303	109.1
											3.15794	108.994
											3.32059	109
											3.27324	109.124
											3.06409	109.258
											2.86655	109.292
											3.2987	109.21
											3.15567	109.105
											3.29447	109.094
											3.07261	109.189
											3.23478	109.297
											2.98083	109.312
											2.79432	109.238
											2.99266	109.185
											3.28525	109.225
											3.0187	109.307
											2.72071	109.334
											3.3374	109.275
											2.91095	109.211
											2.92249	109.246
											3.02058	109.368
											3.11605	109.414
											3.02558	109.33
											3.02293	109.29
											2.89215	109.316
											2.75697	109.38
											2.85564	109.455
											3.17548	109.504
											3.01069	109.482
											2.72502	109.406
											3.22491	109.362
											3.05684	109.396
											2.98659	109.456
											2.85842	109.47
											3.01491	109.436
											2.95603	109.463
											3.32008	109.583
											2.814	109.662
											3.22241	109.588
											2.84125	109.455
											3.02293	109.422
											3.06057	109.493
											2.89142	109.583
											2.94374	109.644
											3.24134	109.66
											3.2669	109.631
											2.95481	109.598
											2.95967	109.595
											3.13745	109.602
											2.92983	109.598
											3.49374	109.61
											2.84582	109.676
											3.11594	109.776
											3.21569	109.811
											3.23998	109.719
											2.78936	109.579
											3.19364	109.523
											2.9727	109.633
											2.94239	109.861
											2.96459	110.02
											3.02416	109.95
											2.88683	109.702
											2.72127	109.503
											2.89739	109.522
											2.99599	109.776
											2.84051	110.07
											2.81887	110.163
											3.0437	109.987
											2.92189	109.699
											2.54485	109.552
											3.1313	109.653
											2.89106	109.886
											3.0074	110.056
											2.87699	110.09
											2.93707	110.045
											2.75739	109.882
											3.32286	110.104
											2.97573	110.168
											2.93519	110.035
											2.92872	109.88
											2.70676	109.871
											3.08583	109.969
											2.96775	110.073
											2.95266	110.144
											3.10318	110.145
											2.8664	110.063
											3.10736	109.971
											3.04389	109.963
											3.22024	110.058
											3.286	110.175
											3.19439	110.206
											2.92378	110.138
											2.96825	110.072
											3.42814	110.084
											3.07193	110.16
											3.15616	110.231
											3.15501	110.236
											3.10798	110.175
											3.2506	110.118
											3.16033	110.264
											3.32647	110.327
											3.4577	110.264
											3.36977	110.162
											2.88495	110.27
											3.03325	110.387
											3.42242	110.402
											3.1315	110.287
											3.39739	110.164
											3.63484	110.204
											3.40624	110.528
											3.67733	110.291
											3.3179	110.124
											3.25781	110.429
											3.31508	110.629
											3.27337	110.64
											3.58781	110.332
											3.49829	110.297
											3.38185	110.39
											3.55785	110.516
											2.91359	110.551
											3.35911	110.508
											3.36932	110.519
											3.46568	110.57
											3.19712	110.599
											3.52106	110.568
											3.19332	110.511
											3.36977	110.475
											3.64282	110.505
											3.21192	110.6
											3.45514	110.711
											3.37303	110.764
											3.64194	110.707
											3.05752	110.572
											3.44655	110.483
											3.42413	110.533
											3.59899	110.692
											3.70199	110.838
											3.57302	110.848
											3.55557	110.73
											3.65751	110.598
											3.61816	110.56
											3.65003	110.667
											3.31697	110.819
											3.45415	110.845
											3.75397	110.731
											3.44274	110.636
											3.74418	110.701
											3.63738	110.859
											3.50853	110.952
											3.54767	110.909
											3.8632	110.797
											3.618	110.725
											3.81224	110.732
											3.81072	110.818
											3.3963	110.941
											3.87712	110.993
											3.704	110.924
											3.69485	110.806
											3.70101	110.745
											3.57563	110.803
											3.55477	110.975
											3.70549	111.128
											3.70902	111.131
											3.78238	110.99
											3.87587	110.813
											3.68623	110.735
											3.76615	110.849
											3.5627	111.097
											3.88815	111.266
											3.55558	111.204
											3.57943	110.983
											3.88691	110.84
											3.48581	110.894
											3.55472	111.056
											3.6899	111.183
											3.88359	111.226
											3.71245	111.196
											3.81164	111.075
											3.93915	110.922
											3.90021	110.907
											3.83727	111.099
											3.77566	111.35
											3.84053	111.437
											3.96463	111.292
											4.07966	111.044
											4.14478	110.911
											3.7955	111.021
											3.77856	111.288
											3.82581	111.478
											4.02008	111.424
											3.81491	111.202
											3.79986	111.044
											4.04184	111.072
											4.01067	111.24
											3.60886	111.421
											3.84	111.504
											3.85133	111.436
											4.04109	111.236
											3.84112	111.076
											3.82059	111.12
											4.04565	111.352
											3.65258	111.576
											3.83816	111.617
											3.89318	111.453
											3.57124	111.234
											4.1745	111.173
											3.74827	111.316
											4.01265	111.503
											3.75771	111.563
											4.21331	111.49
											4.04869	111.391
											3.82718	111.388
											4.06809	111.473
											3.97775	111.548
											4.23534	111.557
											3.97036	111.523
											3.9392	111.485
											3.98913	111.459
											3.87991	111.465
											4.12486	111.533
											4.17955	111.63
											3.78052	111.658
											4.17285	111.596
											3.77709	111.541
											4.02131	111.571
											3.87231	111.604
											3.70655	111.64
											3.82262	111.678
											4.1384	111.696
											3.92455	111.674
											4.12584	111.633
											3.97818	111.614
											3.93437	111.643
											3.99052	111.707
											3.90766	111.781
											3.78429	111.838
											3.73514	111.826
											3.68783	111.7
											3.88942	111.543
											3.9468	111.531
											3.73666	111.736
											4.01856	112.002
											3.91919	112.089
											3.78496	111.917
											3.80674	111.666
											3.84484	111.588
											3.9831	111.713
											3.9453	111.887
											3.99341	111.964
											3.88728	111.94
											3.95332	111.891
											3.48088	111.877
											4.00333	111.882
											4.00586	111.867
											4.12318	111.837
											3.9892	111.861
											3.83523	111.979
											3.89188	112.08
											3.91174	112.036
											3.95431	111.904
											3.87776	111.866
											4.14073	111.963
											4.2835	112.074
											4.11285	112.084
											3.86896	111.992
											3.86065	111.911
											3.94798	111.96
											4.11905	112.108
											4.19929	112.205
											4.30555	112.165
											3.99646	112.048
											4.06739	111.971
											4.12804	111.986
											4.22602	112.065
											3.83472	112.15
											4.24068	112.206
											4.30193	112.217
											4.07318	112.196
											4.23619	112.169
											4.10292	112.129
											4.11258	112.101
											4.07006	112.123
											4.41293	112.205
											4.11571	112.296
											4.52445	112.322
											4.24676	112.26
											4.53754	112.176
											4.33782	112.147
											4.37172	112.187
											4.07877	112.281
											4.45607	112.4
											4.16772	112.485
											4.52663	112.446
											4.48751	112.255
											4.2701	112.043
											4.67577	112.025
											4.34088	112.285
											4.41313	112.628
											4.20858	112.74
											4.39098	112.521
											4.19534	112.198
											4.37263	112.077
											4.13169	112.237
											4.54679	112.499
											4.24101	112.649
											4.51495	112.626
											4.19494	112.481
											4.318	112.318
											4.12853	112.256
											4.22218	112.365
											4.37924	112.579
											3.90317	112.71
											4.19026	112.639
											3.92963	112.465
											4.30758	112.407
											4.24408	112.523
											4.28349	112.651
											4.23645	112.626
											4.40219	112.49
											4.3188	112.429
											4.14473	112.52
											4.55463	112.669
											4.61404	112.746
											4.14522	112.72
											4.5218	112.669
											4.26743	112.66
											4.18606	112.656
											4.68849	112.621
											3.92616	112.601
											4.26396	112.69
											4.37938	112.703
											4.13532	112.722
											4.37906	112.804
											4.64706	112.871
											4.30193	112.83
											4.50118	112.721
											4.40182	112.67
											4.39597	112.74
											4.0803	112.834
											4.09217	112.839
											4.56507	112.784
											4.43806	112.772
											4.12737	112.813
											4.24854	112.857
											4.11092	112.899
											4.47746	112.975
											4.52262	113.042
											4.26205	112.991
											4.40997	112.815
											4.31957	112.66
											4.33552	112.677
											4.18536	112.858
											4.42996	113.079
											4.32073	113.215
											4.33942	113.199
											4.44228	113.034
											4.57149	112.833
											4.32148	112.769
											4.26167	112.874
											4.48713	113.047
											4.37403	113.178
											4.37709	113.204
											4.24235	113.11
											4.45646	112.962
											4.37577	112.887
											4.70215	112.96
											4.22831	113.139
											4.30865	113.317
											4.60282	113.392
											4.61589	113.309
											4.53957	113.102
											4.29393	112.913
											4.41969	112.886
											4.44179	113.039
											4.45109	113.274
											4.55716	113.43
											4.54792	113.402
											4.314	113.217
											4.71555	113.055
											4.6675	113.076
											4.5387	113.276
											4.48269	113.475
											4.79721	113.478
											4.65232	113.274
											4.8657	113.077
											4.58899	113.09
											4.69291	113.266
											5.07856	113.426
											5.16217	113.479
											5.1042	113.458
											5.03874	113.393
											4.68955	113.275
											5.13903	113.178
											5.11032	113.23
											4.92534	113.439
											5.04889	113.639
											5.33871	113.653
											4.96022	113.479
											4.94178	113.276
											4.81653	113.209
											5.4722	113.317
											5.26909	113.512
											5.05858	113.666
											5.13934	113.698
											5.3616	113.428
											5.32374	113.299
											5.2121	113.326
											5.2987	113.532
											4.95417	113.781
											5.21943	113.855
											5.36829	113.686
											4.82114	113.431
											5.12246	113.322
											5.00635	113.438
											4.96229	113.662
											4.87495	113.785
											4.9178	113.742
											5.18111	113.642
											4.59401	113.596
											4.79747	113.637
											4.90519	113.713
											5.25626	113.739
											4.76685	113.697
											4.8968	113.662
											4.80783	113.685
											4.72937	113.735
											5.02997	113.77
											5.11968	113.787
											5.17445	113.806
											4.95996	113.809
											4.86646	113.775
											5.24115	113.738
											4.65947	113.747
											4.62568	113.8
											5.34766	113.867
											4.714	113.916
											5.03736	113.895
											5.1269	113.812
											4.84937	113.77
											4.65751	113.837
											5.00441	113.944
											4.99588	113.975
											5.05285	113.916
											4.96422	113.865
											5.04545	113.901
											5.00015	113.963
											5.16534	113.979
											5.08877	113.975
											5.092	113.993
											5.20904	114.017
											5.0544	114.007
											5.07813	113.967
											5.32416	113.953
											4.75363	113.996
											4.92262	114.067
											4.9827	114.118
											5.2455	114.11
											4.78051	114.044
											4.83659	113.977
											5.08026	113.984
											4.81411	114.11
											4.56177	114.262
											4.67923	114.294
											5.29839	114.163
											4.93619	113.97
											4.93173	113.882
											5.0582	114.009
											4.86643	114.288
											4.90737	114.488
											4.66488	114.429
											5.18739	114.148
											5.29801	113.9
											5.11777	113.902
											5.03891	114.145
											5.20131	114.55
											5.2829	114.452
											5.35174	114.22
											5.24229	114.056
											5.12743	114.08
											4.92671	114.248
											4.91317	114.407
											5.04622	114.447
											5.03035	114.377
											5.26936	114.297
											4.5295	114.291
											4.48309	114.356
											4.64245	114.443
											4.60144	114.473
											4.93251	114.391
											4.38602	114.273
											4.53802	114.277
											4.51379	114.44
											5.03192	114.603
											4.38356	114.58
											4.68351	114.377
											4.77967	114.223
											4.91566	114.326
											4.79361	114.581
											4.59789	114.7
											4.30608	114.597
											4.68275	114.439
											4.60524	114.412
											4.62384	114.524
											4.71608	114.636
											4.81257	114.632
											4.57721	114.541
											4.77194	114.472
											4.38356	114.501
											4.1831	114.609
											4.21151	114.691
											4.60445	114.67
											4.33099	114.591
											4.36227	114.566
											4.61725	114.707
											4.33979	114.721
											4.63933	114.695
											4.55138	114.684
											4.3642	114.666
											4.29094	114.623
											4.39253	114.618
											4.4727	114.714
											4.34405	114.873
											4.77187	114.795
											4.63277	114.599
											4.81916	114.562
											4.69157	114.996
											4.58276	114.945
											5.17617	114.829
											4.29049	114.732
											4.79212	114.695
											4.40962	114.725
											4.70936	114.828
											4.77123	114.994
											4.37077	115.121
											4.73334	115.061
											5.10616	114.627
											4.62929	114.694
											4.82035	114.989
											5.15026	115.246
											4.6057	115.254
											4.55543	115.027
											4.73063	114.771
											4.75113	114.698
											4.64012	114.849
											4.84162	115.084
											4.53881	115.228
											5.08527	115.218
											4.69116	115.097
											4.78979	114.964
											5.0029	114.918
											4.69157	114.995
											4.68576	115.129
											4.55967	115.137
											4.78669	115.047
											4.65715	115.072
											4.54228	115.205
											4.93832	115.306
											4.89307	115.249
											4.99671	115.058
											4.76893	114.942
											4.75924	115.061
											5.15916	115.329
											5.08565	115.502
											5.22412	115.445
											4.83698	115.235
											5.44149	115.067
											5.00482	115.035
											5.29915	115.135
											4.96346	115.318
											5.36606	115.186
											5.28832	115.25
											5.49872	115.34
											5.27943	115.395
											5.38069	115.438
											5.28369	115.469
											5.38076	115.446
											5.50858	115.398
											5.40454	115.381
											5.60041	115.401
											5.1222	115.408
											5.23188	115.394
											5.4237	115.403
											5.47771	115.467
											5.58878	115.571
											5.79535	115.649
											5.40859	115.614
											5.4733	115.461
											5.62677	115.308
											5.15399	115.309
											5.57522	115.51
											5.31598	115.76
											5.7934	115.843
											5.97283	115.701
											5.5261	115.465
											5.83347	115.326
											5.93686	115.414
											5.79844	115.662
											5.92089	115.855
											5.2698	115.867
											5.97283	115.707
											6.06119	115.493
											6.12863	115.55
											6.1759	115.819
											6.05029	115.969
											6.29457	115.873
											6.24566	115.64
											6.26864	115.519
											6.10835	115.602
											6.17707	115.794
											6.0608	115.92
											6.37006	115.889
											6.40339	115.774
											6.24875	115.719
											6.3314	115.773
											6.11892	115.853
											6.49732	115.853
											6.40759	115.803
											6.09548	115.819
											6.22158	115.898
											6.13261	115.947
											6.21691	115.931
											6.31749	115.887
											5.82977	115.867
											5.96436	115.863
											6.14227	115.876
											6.27222	115.944
											6.11908	116.056
											6.27572	116.104
											6.29969	116.016
											5.84757	115.871
											6.27262	115.838
											6.38014	115.948
											6.20145	116.081
											6.28461	116.129
											6.46946	116.086
											6.59982	115.986
											6.53445	116.015
											6.41958	116.097
											6.49035	116.165
											6.59518	116.159
											6.66595	116.102
											6.65358	116.052
											6.38283	116.047
											6.77887	116.106
											6.47567	116.206
											6.68838	116.251
											6.72009	116.185
											6.40179	116.141
											6.734	116.159
											6.14034	116.206
											6.54297	116.218
											6.4919	116.19
											6.688	116.204
											6.72589	116.294
											6.10671	116.37
											6.57235	116.347
											6.16123	116.27
											6.45902	116.251
											6.67601	116.31
											6.66826	116.377
											6.78546	116.371
											6.3403	116.285
											6.65472	116.236
											6.84578	116.335
											6.8779	116.502
											6.89723	116.56
											6.60137	116.454
											6.67505	116.303
											6.67021	116.281
											6.58512	116.508
											6.54715	116.529
											6.70176	116.461
											6.91594	116.388
											7.29276	116.396
											7.15711	116.491
											7.20829	116.614
											7.08776	116.656
											7.36929	116.556
											7.40257	116.419
											7.14434	116.414
											7.42076	116.558
											7.52375	116.697
											7.06257	116.689
											7.48342	116.566
											7.50745	116.458
											7.52217	116.458
											7.46335	116.565
											7.44322	116.724
											7.53031	116.846
											7.82881	116.83
											7.60202	116.682
											7.85746	116.522
											7.87948	116.462
											7.95347	116.509
											8.35571	116.653
											7.80547	116.856
											7.96204	116.998
											8.07969	116.954
											8.17634	116.724
											8.01146	116.49
											8.15114	116.454
											8.03179	116.944
											8.05929	117.088
											8.11819	117.005
											8.23887	116.793
											8.10002	116.637
											7.7932	116.771
											8.33057	116.925
											8.2613	117.005
											8.38545	116.919
											8.01455	116.891
											8.04279	116.808
											8.28682	116.748
											7.8146	116.826
											8.0803	117.008
											8.28723	117.151
											8.25164	117.159
											8.04705	117.062
											8.20485	116.936
											7.80494	116.842
											8.21722	116.922
											8.31701	117.055
											8.14684	117.172
											8.28682	117.21
											7.93682	117.147
											8.12866	117.008
											8.23464	116.901
											8.21839	116.948
											8.28644	117.121
											8.31042	117.253
											8.32745	117.249
											8.18899	117.17
											8.0455	117.107
											8.02462	117.059
											8.22186	117.075
											8.04203	117.38
											8.22457	117.383
											7.97975	117.211
											8.32591	117.044
											8.26944	117.07
											8.29843	117.257
											8.20599	117.38
											8.20214	117.209
											8.14646	117.171
											8.26247	117.229
											8.30424	117.328
											7.97048	117.414
											8.2671	117.268
											7.86721	117.257
											8.30616	117.285
											8.34213	117.362
											8.14196	117.475
											8.00294	117.549
											8.02771	117.519
											8.11046	117.425
											8.17662	117.358
											8.54634	117.344
											8.20369	117.472
											8.25745	117.556
											8.06137	117.547
											8.00761	117.455
											8.16365	117.4
											8.32705	117.611
											8.15958	117.664
											8.37153	117.599
											8.10086	117.504
											8.27024	117.473
											8.13444	117.501
											8.40519	117.547
											8.06948	117.609
											8.17353	117.662
											8.13756	117.673
											8.06677	117.656
											8.07335	117.66
											8.36071	117.666
											8.44463	117.641
											8.07954	117.608
											8.09655	117.622
											8.20707	117.7
											8.52701	117.784
											8.37024	117.794
											8.22921	117.718
											8.27257	117.629
											8.42529	117.618
											8.14156	117.719
											8.5796	117.898
											8.52353	118.016
											7.98594	117.929
											7.88034	117.666
											8.33328	117.461
											8.22921	117.538
											8.63105	117.864
											8.4463	118.15
											8.07336	118.156
											8.41292	117.894
											8.16656	117.622
											8.45109	117.572
											8.15687	117.788
											8.43382	118.097
											8.65512	118.051
											7.99166	117.743
											8.51192	117.594
											8.44851	117.728
											8.03383	118.059
											8.34137	118.325
											8.71636	118.298
											8.13033	118.004
											8.51018	117.731
											8.40364	117.72
											8.27801	117.937
											8.27369	118.16
											8.16873	118.216
											8.52123	118.135
											8.3201	118.048
											8.62141	118.019
											8.53304	118.03
											8.49509	118.04
											8.40138	118.063
											8.3408	118.146
											8.18072	118.246
											8.57136	118.251
											8.39482	118.126
											8.25816	117.981
											8.07968	117.967
											8.65298	118.117
											8.35189	118.34
											8.32436	118.474
											8.56233	118.401
											8.33133	118.145
											8.65926	117.911
											8.59052	117.919
											8.43596	118.218
											8.40256	118.553
											8.49288	118.608
											8.22624	118.34
											8.52356	118.011
											8.39287	117.928
											8.47053	118.181
											8.34545	118.551
											8.39835	118.716
											8.30819	118.553
											8.40798	118.192
											8.6115	117.947
											8.58051	118.066
											8.68877	118.466
											8.35439	118.757
											8.44246	118.702
											8.58676	118.405
											8.6539	118.16
											8.23244	118.132
											8.72392	118.334
											8.41249	118.63
											8.58401	118.807
											8.98005	118.723
											8.63032	118.414
											8.57613	118.143
											8.27296	118.176
											8.66825	118.47
											8.70706	118.719
											8.99582	118.748
											8.69195	118.644
											8.70978	118.591
											8.49311	118.587
											8.70375	118.538
											8.64661	118.46
											9.17256	118.442
											8.50357	118.509
											8.48833	118.619
											8.64582	118.742
											8.55332	118.833
											8.89427	118.821
											8.59428	118.675
											8.97255	118.499
											8.68712	118.457
											8.83264	118.603
											8.92768	118.818
											8.57788	118.924
											8.5652	118.853
											8.80589	118.696
											8.65232	118.583
											8.54853	118.569
											9.00129	118.666
											9.09372	118.847
											8.69931	118.999
											8.79467	118.981
											8.73188	118.802
											9.05628	118.648
											9.06536	118.673
											8.80085	118.839
											8.91868	118.954
											8.58186	118.915
											8.92023	118.811
											8.87412	118.768
											8.73729	118.825
											8.91286	118.951
											8.56818	119.075
											9.4775	119.088
											9.32489	118.933
											9.17452	118.743
											8.96321	118.734
											9.08147	118.932
											9.24414	119.145
											9.10805	119.179
											8.92394	118.889
											9.06946	118.859
											9.1485	118.95
											8.94574	119.083
											8.88335	119.15
											9.31497	119.109
											9.06572	119.023
											9.04821	119.019
											9.1684	119.096
											9.00413	119.15
											9.37242	119.133
											9.33125	119.083
											9.17223	119.066
											9.07637	119.11
											9.45212	119.196
											9.5	119.27
											9.30032	119.26
											9.37425	119.161
											9.37427	119.07
											9.168	119.079
											9.52755	119.176
											9.42602	119.29
											9.33734	119.348
											9.53301	119.326
											9.63153	119.246
											9.85868	119.168
											9.45639	119.19
											9.72727	119.342
											9.7286	119.451
											9.87206	119.37
											9.38629	119.203
											9.80526	119.139
											9.83447	119.212
											9.64398	119.369
											9.64807	119.521
											10.0003	119.567
											10.0555	119.489
											9.87547	119.346
											10.0179	119.219
											9.4822	119.191
											9.8655	119.312
											9.99527	119.529
											9.67753	119.686
											9.84817	119.628
											10.2392	119.382
											10.0651	119.218
											9.95036	119.327
											9.76064	119.593
											9.76194	119.771
											10.413	119.704
											10.1907	119.439
											9.83834	119.243
											10.3922	119.302
											10.0297	119.551
											10.222	119.775
											10.1095	119.838
											10.1173	119.734
											9.96885	119.545
											10.1548	119.41
											10.4218	119.427
											10.0467	119.568
											10.509	119.705
											10.1634	119.752
											10.113	119.746
											10.2691	119.759
											10.2557	119.758
											10.5784	119.669
											10.3006	119.537
											10.4595	119.517
											10.2279	119.686
											10.3676	119.905
											10.3011	119.95
											10.6085	119.782
											10.3775	119.616
											10.4341	119.646
											10.4139	119.808
											10.1791	119.9
											10.769	119.842
											10.6369	119.759
											10.4458	119.771
											10.7242	119.83
											10.6701	119.867
											10.5506	119.902
											10.4011	119.981
											10.6037	120.019
											10.328	119.911
											10.5855	119.713
											10.3167	119.641
											10.2216	119.8
											10.7432	120.054
											10.5868	120.159
											10.4334	120.033
											10.5278	119.821
											11.0072	119.732
											10.9238	119.818
											10.7503	119.944
											10.679	119.963
											10.926	119.874
											10.85	119.835
											10.6638	119.932
											10.9917	120.025
											10.8344	119.96
											11.0241	119.8
											10.8137	119.762

## Sheet: Model_Bio 4x10^-6
EXPLICIT numerical solution for advective, dispersive/diffusive transport and simple reactions (as described by H.D. Schulz, in Chapter 15: Conceptual Models and Computer Models. In: Marine Geochemistry Eds. H.D. Schulz & M. Zabel, 2nd ed., 2006, Springer, Berlin)
How to use this spreadsheet:
1. Set your EXCEL via Tools – Options – Calculation to Calculation = Manual, to Iteration = 1 and to Maximum Iterations = 1000
2. Now each pressing of the F9 key is one time step of the explicit numerical solution
3. An input of ‘1’ into position B10 and pressing F9 resets the spreadsheet to the start conditions
4. An input of ‘0’ into position B10 and repeated pressing F9 performs the model calculation. In B26 the time since the model started is given in years
5. Note the two diagrams towards the right with A)measured phosphate and particulate P profiles (red) and profiles resulting from the model (green) and B) flux rates used for production and consumption in the modes
Reset = 1	0		x	D	C H2S	C H2S_start	H2S oxid-rate	S. spp.	rate/cell		From Schulz-Vogt et al. (2019)
			(m)	m2/s	(µmol/L)	(µmol/L)	µmol/L*s	(cells/L)	(µmol/s*cell)		Sulfide (µM)	depth (m)
delta_x =	0.25		80	4e-06	0	0					0	104.081
dt_max =	15625		80.25	4e-06	7.76112e-09	0					0	104.22
delta_t =	8000		80.5	4e-06	1.55222e-08	0					0	104.216
			80.75	4e-06	2.32834e-08	0					0	104.078
k/cell =	-1.05e-13		81	4e-06	3.10445e-08	0					0	103.944
			81.25	4e-06	3.88056e-08	0					0	103.95
			81.5	4e-06	4.65667e-08	0					0	104.128
			81.75	4e-06	5.43279e-08	0					0	104.369
			82	4e-06	6.2089e-08	0					0	104.439
TIME COUNT:			82.25	4e-06	6.98501e-08	0					0	104.217
			82.5	4e-06	7.76112e-08	0					0	103.899
t_total(s) =	913896000		82.75	4e-06	8.53724e-08	0					0	103.843
t_total(h) =	253860		83	4e-06	9.31335e-08	0					0	104.126
t_total(d) =	10577.5		83.25	4e-06	1.00895e-07	0					0	104.464
t_total(yrs) =	28.9795		83.5	4e-06	1.08656e-07	0					0	104.551
			83.75	4e-06	1.16417e-07	0					0	104.344
			84	4e-06	1.24178e-07	0					0	104.069
			84.25	4e-06	1.31939e-07	0					0	103.983
			84.5	4e-06	1.397e-07	0					0	104.123
			84.75	4e-06	1.47461e-07	0					0	104.328
			85	4e-06	1.55222e-07	0					0	104.439
			85.25	4e-06	1.62984e-07	0					0	104.423
			85.5	4e-06	1.70745e-07	0					0	104.327
			85.75	4e-06	1.78506e-07	0					0	104.232
			86	4e-06	1.86267e-07	0					0	104.218
			86.25	4e-06	1.94028e-07	0					0	104.282
			86.5	4e-06	2.01789e-07	0	-2.95148e-14	1.39301e+06	-2.11879e-20		0	104.365
			86.75	4e-06	2.10012e-07	0	-3.00164e-14	1.36121e+06	-2.20512e-20		0	104.425
			87	4e-06	2.18703e-07	0	-3.05176e-14	1.32895e+06	-2.29638e-20		0	104.441
			87.25	4e-06	2.27871e-07	0	-3.10135e-14	1.2962e+06	-2.39265e-20		0	104.398
			87.5	4e-06	2.37524e-07	0	-3.14986e-14	1.26298e+06	-2.494e-20		0	104.332
			87.75	4e-06	2.47669e-07	0	-3.19676e-14	1.22928e+06	-2.60052e-20		0	104.315
			88	4e-06	2.58313e-07	0	-3.24145e-14	1.1951e+06	-2.71229e-20		0	104.391
			88.25	4e-06	2.69464e-07	0	-3.28333e-14	1.16045e+06	-2.82937e-20		0	104.504
			88.5	4e-06	2.81128e-07	0	-3.32175e-14	1.12532e+06	-2.95184e-20		0	104.523
			88.75	4e-06	2.93311e-07	0	-5.74179e-14	1.86436e+06	-3.07976e-20		0	104.417
			89	4e-06	3.06391e-07	0	-8.39015e-14	2.60798e+06	-3.2171e-20		0	104.328
			89.25	4e-06	3.20782e-07	0	-1.13098e-13	3.35782e+06	-3.36821e-20		0	104.389
			89.5	4e-06	3.3694e-07	0	-1.45543e-13	4.11385e+06	-3.53787e-20		0	104.529
			89.75	4e-06	3.55372e-07	0	-1.81947e-13	4.8761e+06	-3.73141e-20		0	104.578
			90	4e-06	3.76647e-07	0	-2.23231e-13	5.64455e+06	-3.9548e-20		0	104.512
			90.25	4e-06	4.01411e-07	0	-2.70558e-13	6.41921e+06	-4.21481e-20		0	104.442
			90.5	4e-06	4.30401e-07	0	-3.25387e-13	7.20008e+06	-4.51921e-20		0	104.448
			90.75	4e-06	4.64476e-07	0	-3.89533e-13	7.98715e+06	-4.877e-20		0	104.485
			91	4e-06	5.04637e-07	0	-4.65248e-13	8.78043e+06	-5.29869e-20		0	104.502
			91.25	4e-06	5.52068e-07	0	-5.5532e-13	9.57992e+06	-5.79671e-20		0	104.547
			91.5	4e-06	6.08176e-07	0	-6.63209e-13	1.03856e+07	-6.38584e-20		0	104.65
			91.75	4e-06	6.74646e-07	0	-8.44283e-13	1.19185e+07	-7.08378e-20		0	104.723
			92	4e-06	7.54308e-07	0	-1.06634e-12	1.34635e+07	-7.92024e-20		0	104.642
			92.25	4e-06	8.50632e-07	0	-1.34157e-12	1.50205e+07	-8.93164e-20		0	104.43
			92.5	4e-06	9.67918e-07	0	-1.68601e-12	1.65895e+07	-1.01631e-19		0	104.31
			92.75	4e-06	1.11155e-06	0	-2.12072e-12	1.81705e+07	-1.16712e-19		0	104.459
			93	4e-06	1.28831e-06	0	-2.67347e-12	1.97635e+07	-1.35273e-19		0	104.782
			93.25	4e-06	1.50685e-06	0	-3.38092e-12	2.13686e+07	-1.5822e-19		0	104.978
			93.5	4e-06	1.77822e-06	0	-4.29171e-12	2.29856e+07	-1.86713e-19		0	104.853		SQR Transcripts
			93.75	4e-06	2.11664e-06	0	-5.47056e-12	2.46147e+07	-2.22247e-19		0	104.504		total (l-1)	by Sulfurimonas spp. (l-1)	Pseudo depth (m)
			94	4e-06	2.54054e-06	0	-7.00393e-12	2.62558e+07	-2.66757e-19		0	104.272		256792	202374	82.0657
			94.25	4e-06	3.07388e-06	0	-9.12454e-12	2.82706e+07	-3.22758e-19		0	104.386		4.08571e+06	1.20922e+06	89.0988
			94.5	4e-06	3.74979e-06	0	-1.193e-11	3.03001e+07	-3.93728e-19		0	104.744		5.20755e+06	2.82843e+06	95.8892
			94.75	4e-06	4.6121e-06	0	-1.56635e-11	3.23445e+07	-4.84271e-19		0	105.019		1.59778e+07	1.25236e+07	100.255
			95	4e-06	5.71916e-06	0	-2.06598e-11	3.44037e+07	-6.00512e-19		0	104.995		3.74752e+07	3.34301e+07	104.934
			95.25	4e-06	7.14903e-06	0	-2.73819e-11	3.64777e+07	-7.50648e-19		0	104.743		2.5339e+06	2.34598e+06	109.719
			95.5	4e-06	9.00674e-06	0	-3.64727e-11	38566580	-9.45708e-19		0	104.533
			95.75	4e-06	1.14343e-05	0	-4.56139e-11	3.79924e+07	-1.20061e-18		0	104.487
			96	4e-06	1.45746e-05	0	-5.72569e-11	3.74145e+07	-1.53034e-18		0	104.584
			96.25	4e-06	1.86096e-05	0	-7.19719e-11	3.6833e+07	-1.95401e-18		0	104.766
			96.5	4e-06	2.37691e-05	0	-9.04654e-11	3.62477e+07	-2.49576e-18		0	104.961
			96.75	4e-06	3.03421e-05	0	-1.13606e-10	3.56587e+07	-3.18593e-18		0	105.038
			97	4e-06	3.86903e-05	0	-1.42455e-10	3.5066e+07	-4.06248e-18		0	104.898
			97.25	4e-06	4.92643e-05	0	-1.78302e-10	3.44696e+07	-5.17275e-18		0	104.639
			97.5	4e-06	6.26242e-05	0	-2.2271e-10	3.38694e+07	-6.57554e-18		0	104.52
			97.75	4e-06	7.9464e-05	0	-2.77559e-10	3.32656e+07	-8.34372e-18		0	104.656
			98	4e-06	0.000100641	0	-3.45107e-10	3.26581e+07	-1.05673e-17		0	104.897
			98.25	4e-06	0.00012721	0	-4.2805e-10	3.20468e+07	-1.3357e-17		0	105.038
			98.5	4e-06	0.000160467	0	-5.29596e-10	31431870	-1.6849e-17		0	105.014
			98.75	4e-06	0.000201999	0	-7.94491e-10	37458512	-2.12099e-17		0	104.88
			99	4e-06	0.000255945	0	-1.16947e-09	43516554	-2.68742e-17		0	104.737
			99.25	4e-06	0.000328164	0	-1.70929e-09	49605996	-3.44572e-17		0	104.706
			99.5	4e-06	0.000427091	0	-2.49905e-09	55726838	-4.48446e-17		0	104.842
			99.75	4e-06	0.000565065	0	-3.6714e-09	61879080	-5.93319e-17		0	105.045
			100	4e-06	0.000760405	0	-4.79655e-09	60075085	-7.98425e-17		0	105.129
			100.25	4e-06	0.00103069	0	-6.30514e-09	58260840	-1.08223e-16		0	105.006
			100.5	4e-06	0.0013995	0	-8.29315e-09	56436345	-1.46947e-16		0	104.794
			100.75	4e-06	0.00189788	0	-1.0855e-08	5.4472e+07	-1.99277e-16		0	104.697
			101	4e-06	0.00256587	0	-1.41462e-08	5.25067e+07	-2.69417e-16		0	104.807
			101.25	4e-06	0.0034549	0	-1.83344e-08	5.05407e+07	-3.62765e-16		0	105.038
			101.5	4e-06	0.0046304	0	-2.36162e-08	4.85738e+07	-4.86192e-16		0	105.217
			101.75	4e-06	0.00617491	0	-3.02177e-08	4.6606e+07	-6.48366e-16		0	105.211
			102	4e-06	0.00819157	0	-3.83933e-08	4.46374e+07	-8.60115e-16		0	105.031
			102.25	4e-06	0.0108081	0	-4.84219e-08	4.2668e+07	-1.13485e-15		0	104.823
			102.5	4e-06	0.0141813	0	-6.06002e-08	4.06977e+07	-1.48903e-15		0	104.757
			102.75	4e-06	0.0185013	0	-7.52316e-08	3.87266e+07	-1.94264e-15		0	104.897
			103	4e-06	0.0239968	0	-9.71815e-08	3.85692e+07	-2.51966e-15		0	105.125
			103.25	4e-06	0.0310108	0	-1.25074e-07	3.84118e+07	-3.25613e-15		0	105.249
			103.5	4e-06	0.039979	0	-1.60584e-07	3.82543e+07	-4.1978e-15		0	105.2
			103.75	4e-06	0.0514564	0	-2.05834e-07	3.80968e+07	-5.40293e-15		0	105.077
			104	4e-06	0.06615	0	-2.63516e-07	3.79391e+07	-6.94575e-15		0	105.028
			104.25	4e-06	0.0849609	0	-3.37044e-07	3.77814e+07	-8.9209e-15		0	105.053
			104.5	4e-06	0.109038	0	-4.30754e-07	3.76236e+07	-1.1449e-14		0	105.048
			104.75	4e-06	0.139846	0	-5.50142e-07	3.74658e+07	-1.46838e-14		0	104.992
			105	4e-06	0.17925	0	-7.0218e-07	3.73079e+07	-1.88212e-14		0	105.004
			105.25	4e-06	0.229625	0	-8.95492e-07	3.7141e+07	-2.41106e-14		0	105.174
			105.5	4e-06	0.293993	0	-1.14136e-06	3.6974e+07	-3.08692e-14		0	105.357
			105.75	4e-06	0.376194	0	-1.45389e-06	3.68071e+07	-3.95003e-14		0	105.357
			106	4e-06	0.481112	0	-1.85094e-06	3.66402e+07	-5.05168e-14		0	105.169
			106.25	4e-06	0.614951	0	-2.35508e-06	3.64733e+07	-6.45699e-14		0	104.971
			106.5	4e-06	0.785588	0					0	104.934
			106.75	4e-06	0.956226	0					0	105.092
			107	4e-06	1.12686	0					0	105.323
			107.25	4e-06	1.2975	0					0	105.462
			107.5	4e-06	1.46814	0					0	105.443
			107.75	4e-06	1.63877	0					0	105.293
			108	4e-06	1.80941	0					0	105.09
			108.25	4e-06	1.98005	0					0	104.954
			108.5	4e-06	2.15069	0					0	105.015
			108.75	4e-06	2.32132	0					0	105.269
			109	4e-06	2.49196	0					0	105.523
			109.25	4e-06	2.6626	0					0	105.593
			109.5	4e-06	2.83324	0					0	105.462
			109.75	4e-06	3.00387	0					0	105.257
			110	4e-06	3.17451	0					0	105.113
			110.25	4e-06	3.34515	0					0	105.119
			110.5	4e-06	3.51578	0					0	105.275
			110.75	4e-06	3.68642	0					0	105.464
			111	4e-06	3.85706	0					0	105.543
			111.25	4e-06	4.0277	0					0	105.486
			111.5	4e-06	4.19833	0					0	105.395
			111.75	4e-06	4.36897	0					0.0127511	105.35
			112	4e-06	4.53961	0					0.0359068	105.32
			112.25	4e-06	4.71025	0					0	105.285
			112.5	4e-06	4.88088	0					0	105.326
			112.75	4e-06	5.05152	0					0	105.5
			113	4e-06	5.22216	0					0	105.692
			113.25	4e-06	5.39279	0					0	105.694
			113.5	4e-06	5.56343	0					0	105.465
			113.75	4e-06	5.73407	0					0	105.219
			114	4e-06	5.90471	0					0	105.21
			114.25	4e-06	6.07534	0					0	105.44
			114.5	4e-06	6.24598	0					0	105.664
			114.75	4e-06	6.41662	0					0	105.695
			115	4e-06	6.58725	0					0	105.59
			115.25	4e-06	6.75789	0					0	105.518
			115.5	4e-06	6.92853	0					0	105.539
			115.75	4e-06	7.09917	0					0	105.579
			116	4e-06	7.2698	0					0	105.573
			116.25	4e-06	7.44044	0					0	105.523
			116.5	4e-06	7.61108	0					0	105.488
			116.75	4e-06	7.78172	0					0	105.545
			117	4e-06	7.95235	0					0	105.672
			117.25	4e-06	8.12299	0					0	105.755
			117.5	4e-06	8.29363	0					0.0131484	105.716
			117.75	4e-06	8.46426	0					0	105.608
			118	4e-06	8.6349	0					0	105.574
			118.25	4e-06	8.80554	0					0.14583	105.64
			118.5	4e-06	8.97618	0					0	105.71
			118.75	4e-06	9.14681	0					0	105.719
			119	4e-06	9.31745	0					0	105.693
			119.25	4e-06	9.48809	0					0	105.683
			119.5	4e-06	9.65873	0					0	105.702
			119.75	4e-06	9.82936	0					0	105.719
			120	4e-06	10	10					0.164707	105.712
											0	105.706
											0	105.755
											0	105.843
											0.35692	105.878
											0	105.817
											0	105.725
											0.271317	105.682
											0	105.715
											0.10002	105.806
											0.0618127	105.899
											0	105.961
											0	105.981
											0	105.922
											0.206693	105.801
											0	105.732
											0.145485	105.793
											0	105.938
											0.312427	106.052
											0.159901	106.044
											0.140379	105.919
											0.115423	105.779
											0.0719264	105.782
											0.107645	105.966
											0.101129	106.166
											0.246557	106.183
											0.212477	106.033
											0.173585	105.907
											0	105.924
											0.3325	105.999
											0.173578	106.036
											0.0351152	106.051
											0.24845	106.089
											0.411627	106.114
											0.635996	106.105
											0	106.107
											0.422312	106.128
											0.343242	106.125
											0.357318	106.102
											0.458448	106.105
											0.37614	106.139
											0.21009	106.16
											0.271747	106.144
											0.334721	106.125
											0.348428	106.162
											0.28384	106.242
											0.340269	106.307
											0.10848	106.326
											0.718493	106.277
											0.266763	106.166
											0.414366	106.09
											0.652926	106.138
											0.736273	106.271
											0.566245	106.378
											0.424168	106.392
											0.226671	106.34
											0.829926	106.299
											0.78018	106.306
											0.561247	106.32
											0.604863	106.317
											0.595677	106.324
											0.620698	106.38
											0.698417	106.449
											0.521432	106.444
											0.712988	106.366
											0.56199	106.298
											0.600876	106.302
											0.492103	106.384
											0.633246	106.515
											0.315214	106.621
											0.444568	106.632
											0.52956	106.533
											0.356424	106.381
											0.624993	106.294
											0.468253	106.315
											0.562736	106.413
											0.79088	106.544
											0.94111	106.666
											0.498993	106.705
											0.578767	106.667
											0.248486	106.631
											0.797217	106.587
											0.456123	106.484
											0.753603	106.379
											0.558638	106.432
											0.804673	106.647
											0.565348	106.812
											0.703133	106.781
											0.58548	106.669
											0.67271	106.636
											0.55967	106.657
											0.603371	106.676
											0.351745	106.7
											0.725272	106.753
											0.624246	106.771
											0.521734	106.685
											0.638412	106.538
											0.838281	106.482
											0.593648	106.618
											0.958431	106.871
											0.406326	107.058
											0.751738	107.033
											1.37228	106.802
											1.53077	106.57
											1.31052	106.551
											1.18478	106.767
											0.628213	107.029
											0	107.109
											0	106.957
											0	106.722
											0	106.61
											0	106.683
											0.897565	106.872
											0.868175	107.046
											0.785582	107.116
											0.794511	107.081
											0.653139	106.979
											0.35883	106.871
											0.678064	106.817
											0.422849	106.858
											0.950022	106.967
											0.569802	107.061
											0.685505	107.091
											0.748751	107.066
											0.903889	107.028
											0.681785	107.016
											0.509163	107.014
											0.753589	106.994
											0.884172	106.991
											0.686249	107.05
											0.396807	107.162
											0.259899	107.243
											0.371136	107.207
											0.476423	107.089
											0.668392	107.025
											0	107.066
											0.760657	107.143
											0.682901	107.186
											0.746891	107.199
											0.599565	107.22
											0.60961	107.222
											0.563576	107.194
											0.520322	107.183
											0.700015	107.209
											0.716385	107.222
											0.645327	107.241
											0.712336	107.313
											0.560874	107.384
											0.621889	107.351
											0.694814	107.221
											0.849945	107.122
											0.410573	107.175
											0.637886	107.349
											0.775718	107.496
											1.09995	107.516
											0.979041	107.424
											0.944441	107.268
											0.857386	107.139
											1.15762	107.184
											0.906866	107.418
											0.952443	107.643
											1.10158	107.669
											0.952999	107.501
											0.932538	107.294
											1.10293	107.222
											0.919142	107.317
											1.11446	107.476
											0.760657	107.573
											1.06748	107.586
											0.999421	107.569
											1.00992	107.547
											1.35026	107.503
											1.09077	107.454
											0.850575	107.467
											1.27454	107.553
											0.969965	107.621
											0.921003	107.614
											1.05087	107.576
											0.807533	107.551
											0.9716	107.542
											1.1126	107.576
											1.23165	107.658
											1.07958	107.711
											1.01885	107.677
											1.34401	107.591
											1.58887	107.554
											1.31596	107.617
											1.08853	107.735
											1.23766	107.807
											1.23752	107.777
											1.29918	107.694
											1.47218	107.634
											1.12134	107.627
											1.35511	107.674
											1.13985	107.767
											1.05791	107.887
											1.39091	107.941
											1.02589	107.835
											1.09685	107.636
											1.34943	107.555
											1.05127	107.724
											1.502	107.998
											1.12283	108.095
											1.24313	107.929
											1.42416	107.692
											1.32453	107.612
											1.409	107.725
											1.49007	108.111
											1.31992	108.168
											1.57959	108.053
											1.44672	107.823
											1.3765	107.635
											1.50797	107.662
											1.30028	107.931
											1.4631	108.227
											1.59667	108.282
											1.54909	108.065
											1.2196	107.802
											1.27002	107.735
											1.39482	107.922
											1.3716	108.179
											1.60747	108.273
											1.19463	108.134
											1.21058	107.918
											1.35359	107.87
											1.15673	108.027
											1.59292	108.202
											1.23042	108.232
											1.36822	108.147
											1.40717	108.072
											1.67059	108.089
											1.69346	108.149
											1.34956	108.155
											1.81354	108.113
											1.70705	108.112
											1.80241	108.187
											1.55503	108.261
											1.73251	108.253
											1.88826	108.187
											1.57566	108.155
											1.92549	108.2
											1.97675	108.277
											1.74632	108.295
											1.82629	108.244
											2.03803	108.199
											1.99214	108.241
											1.86916	108.335
											1.95986	108.389
											1.8299	108.377
											1.93708	108.34
											2.03641	108.283
											2.14745	108.225
											1.9567	108.25
											2.04562	108.394
											1.8556	108.544
											2.25659	108.547
											1.81307	108.385
											1.90502	108.225
											1.96166	108.233
											2.12729	108.388
											1.92903	108.555
											1.86485	108.609
											2.00086	108.551
											1.9095	108.467
											1.91776	108.402
											1.85885	108.363
											1.98042	108.368
											1.76884	108.446
											1.88956	108.593
											1.99651	108.702
											2.03584	108.671
											1.59842	108.535
											2.02854	108.436
											1.6124	108.452
											2.15468	108.538
											1.77742	108.617
											1.69927	108.677
											2.17365	108.714
											2.04389	108.669
											1.87856	108.56
											2.10091	108.513
											2.28326	108.595
											1.84894	108.703
											2.10654	108.756
											2.16247	108.769
											2.09111	108.745
											2.68771	108.666
											2.13784	108.582
											2.31648	108.584
											2.35645	108.69
											2.30548	108.84
											2.64098	108.948
											2.49286	108.921
											2.6617	108.758
											3.02689	108.605
											2.57173	108.613
											2.74058	108.753
											2.84533	108.883
											3.24926	108.932
											3.07965	108.908
											2.85932	108.866
											2.76459	108.846
											3.21434	108.824
											3.20149	108.802
											3.12463	108.834
											3.37988	108.907
											3.30273	108.953
											3.07502	108.966
											3.32701	108.97
											3.44457	108.972
											3.29767	108.962
											3.34185	108.924
											3.00013	108.875
											3.4153	108.866
											3.20554	108.943
											3.17121	109.073
											3.35961	109.156
											3.30659	109.142
											2.99364	109.047
											2.88813	108.943
											3.05469	108.923
											3.22742	108.974
											3.24405	109.052
											3.19344	109.15
											3.21196	109.218
											3.12087	109.202
											2.82303	109.1
											3.15794	108.994
											3.32059	109
											3.27324	109.124
											3.06409	109.258
											2.86655	109.292
											3.2987	109.21
											3.15567	109.105
											3.29447	109.094
											3.07261	109.189
											3.23478	109.297
											2.98083	109.312
											2.79432	109.238
											2.99266	109.185
											3.28525	109.225
											3.0187	109.307
											2.72071	109.334
											3.3374	109.275
											2.91095	109.211
											2.92249	109.246
											3.02058	109.368
											3.11605	109.414
											3.02558	109.33
											3.02293	109.29
											2.89215	109.316
											2.75697	109.38
											2.85564	109.455
											3.17548	109.504
											3.01069	109.482
											2.72502	109.406
											3.22491	109.362
											3.05684	109.396
											2.98659	109.456
											2.85842	109.47
											3.01491	109.436
											2.95603	109.463
											3.32008	109.583
											2.814	109.662
											3.22241	109.588
											2.84125	109.455
											3.02293	109.422
											3.06057	109.493
											2.89142	109.583
											2.94374	109.644
											3.24134	109.66
											3.2669	109.631
											2.95481	109.598
											2.95967	109.595
											3.13745	109.602
											2.92983	109.598
											3.49374	109.61
											2.84582	109.676
											3.11594	109.776
											3.21569	109.811
											3.23998	109.719
											2.78936	109.579
											3.19364	109.523
											2.9727	109.633
											2.94239	109.861
											2.96459	110.02
											3.02416	109.95
											2.88683	109.702
											2.72127	109.503
											2.89739	109.522
											2.99599	109.776
											2.84051	110.07
											2.81887	110.163
											3.0437	109.987
											2.92189	109.699
											2.54485	109.552
											3.1313	109.653
											2.89106	109.886
											3.0074	110.056
											2.87699	110.09
											2.93707	110.045
											2.75739	109.882
											3.32286	110.104
											2.97573	110.168
											2.93519	110.035
											2.92872	109.88
											2.70676	109.871
											3.08583	109.969
											2.96775	110.073
											2.95266	110.144
											3.10318	110.145
											2.8664	110.063
											3.10736	109.971
											3.04389	109.963
											3.22024	110.058
											3.286	110.175
											3.19439	110.206
											2.92378	110.138
											2.96825	110.072
											3.42814	110.084
											3.07193	110.16
											3.15616	110.231
											3.15501	110.236
											3.10798	110.175
											3.2506	110.118
											3.16033	110.264
											3.32647	110.327
											3.4577	110.264
											3.36977	110.162
											2.88495	110.27
											3.03325	110.387
											3.42242	110.402
											3.1315	110.287
											3.39739	110.164
											3.63484	110.204
											3.40624	110.528
											3.67733	110.291
											3.3179	110.124
											3.25781	110.429
											3.31508	110.629
											3.27337	110.64
											3.58781	110.332
											3.49829	110.297
											3.38185	110.39
											3.55785	110.516
											2.91359	110.551
											3.35911	110.508
											3.36932	110.519
											3.46568	110.57
											3.19712	110.599
											3.52106	110.568
											3.19332	110.511
											3.36977	110.475
											3.64282	110.505
											3.21192	110.6
											3.45514	110.711
											3.37303	110.764
											3.64194	110.707
											3.05752	110.572
											3.44655	110.483
											3.42413	110.533
											3.59899	110.692
											3.70199	110.838
											3.57302	110.848
											3.55557	110.73
											3.65751	110.598
											3.61816	110.56
											3.65003	110.667
											3.31697	110.819
											3.45415	110.845
											3.75397	110.731
											3.44274	110.636
											3.74418	110.701
											3.63738	110.859
											3.50853	110.952
											3.54767	110.909
											3.8632	110.797
											3.618	110.725
											3.81224	110.732
											3.81072	110.818
											3.3963	110.941
											3.87712	110.993
											3.704	110.924
											3.69485	110.806
											3.70101	110.745
											3.57563	110.803
											3.55477	110.975
											3.70549	111.128
											3.70902	111.131
											3.78238	110.99
											3.87587	110.813
											3.68623	110.735
											3.76615	110.849
											3.5627	111.097
											3.88815	111.266
											3.55558	111.204
											3.57943	110.983
											3.88691	110.84
											3.48581	110.894
											3.55472	111.056
											3.6899	111.183
											3.88359	111.226
											3.71245	111.196
											3.81164	111.075
											3.93915	110.922
											3.90021	110.907
											3.83727	111.099
											3.77566	111.35
											3.84053	111.437
											3.96463	111.292
											4.07966	111.044
											4.14478	110.911
											3.7955	111.021
											3.77856	111.288
											3.82581	111.478
											4.02008	111.424
											3.81491	111.202
											3.79986	111.044
											4.04184	111.072
											4.01067	111.24
											3.60886	111.421
											3.84	111.504
											3.85133	111.436
											4.04109	111.236
											3.84112	111.076
											3.82059	111.12
											4.04565	111.352
											3.65258	111.576
											3.83816	111.617
											3.89318	111.453
											3.57124	111.234
											4.1745	111.173
											3.74827	111.316
											4.01265	111.503
											3.75771	111.563
											4.21331	111.49
											4.04869	111.391
											3.82718	111.388
											4.06809	111.473
											3.97775	111.548
											4.23534	111.557
											3.97036	111.523
											3.9392	111.485
											3.98913	111.459
											3.87991	111.465
											4.12486	111.533
											4.17955	111.63
											3.78052	111.658
											4.17285	111.596
											3.77709	111.541
											4.02131	111.571
											3.87231	111.604
											3.70655	111.64
											3.82262	111.678
											4.1384	111.696
											3.92455	111.674
											4.12584	111.633
											3.97818	111.614
											3.93437	111.643
											3.99052	111.707
											3.90766	111.781
											3.78429	111.838
											3.73514	111.826
											3.68783	111.7
											3.88942	111.543
											3.9468	111.531
											3.73666	111.736
											4.01856	112.002
											3.91919	112.089
											3.78496	111.917
											3.80674	111.666
											3.84484	111.588
											3.9831	111.713
											3.9453	111.887
											3.99341	111.964
											3.88728	111.94
											3.95332	111.891
											3.48088	111.877
											4.00333	111.882
											4.00586	111.867
											4.12318	111.837
											3.9892	111.861
											3.83523	111.979
											3.89188	112.08
											3.91174	112.036
											3.95431	111.904
											3.87776	111.866
											4.14073	111.963
											4.2835	112.074
											4.11285	112.084
											3.86896	111.992
											3.86065	111.911
											3.94798	111.96
											4.11905	112.108
											4.19929	112.205
											4.30555	112.165
											3.99646	112.048
											4.06739	111.971
											4.12804	111.986
											4.22602	112.065
											3.83472	112.15
											4.24068	112.206
											4.30193	112.217
											4.07318	112.196
											4.23619	112.169
											4.10292	112.129
											4.11258	112.101
											4.07006	112.123
											4.41293	112.205
											4.11571	112.296
											4.52445	112.322
											4.24676	112.26
											4.53754	112.176
											4.33782	112.147
											4.37172	112.187
											4.07877	112.281
											4.45607	112.4
											4.16772	112.485
											4.52663	112.446
											4.48751	112.255
											4.2701	112.043
											4.67577	112.025
											4.34088	112.285
											4.41313	112.628
											4.20858	112.74
											4.39098	112.521
											4.19534	112.198
											4.37263	112.077
											4.13169	112.237
											4.54679	112.499
											4.24101	112.649
											4.51495	112.626
											4.19494	112.481
											4.318	112.318
											4.12853	112.256
											4.22218	112.365
											4.37924	112.579
											3.90317	112.71
											4.19026	112.639
											3.92963	112.465
											4.30758	112.407
											4.24408	112.523
											4.28349	112.651
											4.23645	112.626
											4.40219	112.49
											4.3188	112.429
											4.14473	112.52
											4.55463	112.669
											4.61404	112.746
											4.14522	112.72
											4.5218	112.669
											4.26743	112.66
											4.18606	112.656
											4.68849	112.621
											3.92616	112.601
											4.26396	112.69
											4.37938	112.703
											4.13532	112.722
											4.37906	112.804
											4.64706	112.871
											4.30193	112.83
											4.50118	112.721
											4.40182	112.67
											4.39597	112.74
											4.0803	112.834
											4.09217	112.839
											4.56507	112.784
											4.43806	112.772
											4.12737	112.813
											4.24854	112.857
											4.11092	112.899
											4.47746	112.975
											4.52262	113.042
											4.26205	112.991
											4.40997	112.815
											4.31957	112.66
											4.33552	112.677
											4.18536	112.858
											4.42996	113.079
											4.32073	113.215
											4.33942	113.199
											4.44228	113.034
											4.57149	112.833
											4.32148	112.769
											4.26167	112.874
											4.48713	113.047
											4.37403	113.178
											4.37709	113.204
											4.24235	113.11
											4.45646	112.962
											4.37577	112.887
											4.70215	112.96
											4.22831	113.139
											4.30865	113.317
											4.60282	113.392
											4.61589	113.309
											4.53957	113.102
											4.29393	112.913
											4.41969	112.886
											4.44179	113.039
											4.45109	113.274
											4.55716	113.43
											4.54792	113.402
											4.314	113.217
											4.71555	113.055
											4.6675	113.076
											4.5387	113.276
											4.48269	113.475
											4.79721	113.478
											4.65232	113.274
											4.8657	113.077
											4.58899	113.09
											4.69291	113.266
											5.07856	113.426
											5.16217	113.479
											5.1042	113.458
											5.03874	113.393
											4.68955	113.275
											5.13903	113.178
											5.11032	113.23
											4.92534	113.439
											5.04889	113.639
											5.33871	113.653
											4.96022	113.479
											4.94178	113.276
											4.81653	113.209
											5.4722	113.317
											5.26909	113.512
											5.05858	113.666
											5.13934	113.698
											5.3616	113.428
											5.32374	113.299
											5.2121	113.326
											5.2987	113.532
											4.95417	113.781
											5.21943	113.855
											5.36829	113.686
											4.82114	113.431
											5.12246	113.322
											5.00635	113.438
											4.96229	113.662
											4.87495	113.785
											4.9178	113.742
											5.18111	113.642
											4.59401	113.596
											4.79747	113.637
											4.90519	113.713
											5.25626	113.739
											4.76685	113.697
											4.8968	113.662
											4.80783	113.685
											4.72937	113.735
											5.02997	113.77
											5.11968	113.787
											5.17445	113.806
											4.95996	113.809
											4.86646	113.775
											5.24115	113.738
											4.65947	113.747
											4.62568	113.8
											5.34766	113.867
											4.714	113.916
											5.03736	113.895
											5.1269	113.812
											4.84937	113.77
											4.65751	113.837
											5.00441	113.944
											4.99588	113.975
											5.05285	113.916
											4.96422	113.865
											5.04545	113.901
											5.00015	113.963
											5.16534	113.979
											5.08877	113.975
											5.092	113.993
											5.20904	114.017
											5.0544	114.007
											5.07813	113.967
											5.32416	113.953
											4.75363	113.996
											4.92262	114.067
											4.9827	114.118
											5.2455	114.11
											4.78051	114.044
											4.83659	113.977
											5.08026	113.984
											4.81411	114.11
											4.56177	114.262
											4.67923	114.294
											5.29839	114.163
											4.93619	113.97
											4.93173	113.882
											5.0582	114.009
											4.86643	114.288
											4.90737	114.488
											4.66488	114.429
											5.18739	114.148
											5.29801	113.9
											5.11777	113.902
											5.03891	114.145
											5.20131	114.55
											5.2829	114.452
											5.35174	114.22
											5.24229	114.056
											5.12743	114.08
											4.92671	114.248
											4.91317	114.407
											5.04622	114.447
											5.03035	114.377
											5.26936	114.297
											4.5295	114.291
											4.48309	114.356
											4.64245	114.443
											4.60144	114.473
											4.93251	114.391
											4.38602	114.273
											4.53802	114.277
											4.51379	114.44
											5.03192	114.603
											4.38356	114.58
											4.68351	114.377
											4.77967	114.223
											4.91566	114.326
											4.79361	114.581
											4.59789	114.7
											4.30608	114.597
											4.68275	114.439
											4.60524	114.412
											4.62384	114.524
											4.71608	114.636
											4.81257	114.632
											4.57721	114.541
											4.77194	114.472
											4.38356	114.501
											4.1831	114.609
											4.21151	114.691
											4.60445	114.67
											4.33099	114.591
											4.36227	114.566
											4.61725	114.707
											4.33979	114.721
											4.63933	114.695
											4.55138	114.684
											4.3642	114.666
											4.29094	114.623
											4.39253	114.618
											4.4727	114.714
											4.34405	114.873
											4.77187	114.795
											4.63277	114.599
											4.81916	114.562
											4.69157	114.996
											4.58276	114.945
											5.17617	114.829
											4.29049	114.732
											4.79212	114.695
											4.40962	114.725
											4.70936	114.828
											4.77123	114.994
											4.37077	115.121
											4.73334	115.061
											5.10616	114.627
											4.62929	114.694
											4.82035	114.989
											5.15026	115.246
											4.6057	115.254
											4.55543	115.027
											4.73063	114.771
											4.75113	114.698
											4.64012	114.849
											4.84162	115.084
											4.53881	115.228
											5.08527	115.218
											4.69116	115.097
											4.78979	114.964
											5.0029	114.918
											4.69157	114.995
											4.68576	115.129
											4.55967	115.137
											4.78669	115.047
											4.65715	115.072
											4.54228	115.205
											4.93832	115.306
											4.89307	115.249
											4.99671	115.058
											4.76893	114.942
											4.75924	115.061
											5.15916	115.329
											5.08565	115.502
											5.22412	115.445
											4.83698	115.235
											5.44149	115.067
											5.00482	115.035
											5.29915	115.135
											4.96346	115.318
											5.36606	115.186
											5.28832	115.25
											5.49872	115.34
											5.27943	115.395
											5.38069	115.438
											5.28369	115.469
											5.38076	115.446
											5.50858	115.398
											5.40454	115.381
											5.60041	115.401
											5.1222	115.408
											5.23188	115.394
											5.4237	115.403
											5.47771	115.467
											5.58878	115.571
											5.79535	115.649
											5.40859	115.614
											5.4733	115.461
											5.62677	115.308
											5.15399	115.309
											5.57522	115.51
											5.31598	115.76
											5.7934	115.843
											5.97283	115.701
											5.5261	115.465
											5.83347	115.326
											5.93686	115.414
											5.79844	115.662
											5.92089	115.855
											5.2698	115.867
											5.97283	115.707
											6.06119	115.493
											6.12863	115.55
											6.1759	115.819
											6.05029	115.969
											6.29457	115.873
											6.24566	115.64
											6.26864	115.519
											6.10835	115.602
											6.17707	115.794
											6.0608	115.92
											6.37006	115.889
											6.40339	115.774
											6.24875	115.719
											6.3314	115.773
											6.11892	115.853
											6.49732	115.853
											6.40759	115.803
											6.09548	115.819
											6.22158	115.898
											6.13261	115.947
											6.21691	115.931
											6.31749	115.887
											5.82977	115.867
											5.96436	115.863
											6.14227	115.876
											6.27222	115.944
											6.11908	116.056
											6.27572	116.104
											6.29969	116.016
											5.84757	115.871
											6.27262	115.838
											6.38014	115.948
											6.20145	116.081
											6.28461	116.129
											6.46946	116.086
											6.59982	115.986
											6.53445	116.015
											6.41958	116.097
											6.49035	116.165
											6.59518	116.159
											6.66595	116.102
											6.65358	116.052
											6.38283	116.047
											6.77887	116.106
											6.47567	116.206
											6.68838	116.251
											6.72009	116.185
											6.40179	116.141
											6.734	116.159
											6.14034	116.206
											6.54297	116.218
											6.4919	116.19
											6.688	116.204
											6.72589	116.294
											6.10671	116.37
											6.57235	116.347
											6.16123	116.27
											6.45902	116.251
											6.67601	116.31
											6.66826	116.377
											6.78546	116.371
											6.3403	116.285
											6.65472	116.236
											6.84578	116.335
											6.8779	116.502
											6.89723	116.56
											6.60137	116.454
											6.67505	116.303
											6.67021	116.281
											6.58512	116.508
											6.54715	116.529
											6.70176	116.461
											6.91594	116.388
											7.29276	116.396
											7.15711	116.491
											7.20829	116.614
											7.08776	116.656
											7.36929	116.556
											7.40257	116.419
											7.14434	116.414
											7.42076	116.558
											7.52375	116.697
											7.06257	116.689
											7.48342	116.566
											7.50745	116.458
											7.52217	116.458
											7.46335	116.565
											7.44322	116.724
											7.53031	116.846
											7.82881	116.83
											7.60202	116.682
											7.85746	116.522
											7.87948	116.462
											7.95347	116.509
											8.35571	116.653
											7.80547	116.856
											7.96204	116.998
											8.07969	116.954
											8.17634	116.724
											8.01146	116.49
											8.15114	116.454
											8.03179	116.944
											8.05929	117.088
											8.11819	117.005
											8.23887	116.793
											8.10002	116.637
											7.7932	116.771
											8.33057	116.925
											8.2613	117.005
											8.38545	116.919
											8.01455	116.891
											8.04279	116.808
											8.28682	116.748
											7.8146	116.826
											8.0803	117.008
											8.28723	117.151
											8.25164	117.159
											8.04705	117.062
											8.20485	116.936
											7.80494	116.842
											8.21722	116.922
											8.31701	117.055
											8.14684	117.172
											8.28682	117.21
											7.93682	117.147
											8.12866	117.008
											8.23464	116.901
											8.21839	116.948
											8.28644	117.121
											8.31042	117.253
											8.32745	117.249
											8.18899	117.17
											8.0455	117.107
											8.02462	117.059
											8.22186	117.075
											8.04203	117.38
											8.22457	117.383
											7.97975	117.211
											8.32591	117.044
											8.26944	117.07
											8.29843	117.257
											8.20599	117.38
											8.20214	117.209
											8.14646	117.171
											8.26247	117.229
											8.30424	117.328
											7.97048	117.414
											8.2671	117.268
											7.86721	117.257
											8.30616	117.285
											8.34213	117.362
											8.14196	117.475
											8.00294	117.549
											8.02771	117.519
											8.11046	117.425
											8.17662	117.358
											8.54634	117.344
											8.20369	117.472
											8.25745	117.556
											8.06137	117.547
											8.00761	117.455
											8.16365	117.4
											8.32705	117.611
											8.15958	117.664
											8.37153	117.599
											8.10086	117.504
											8.27024	117.473
											8.13444	117.501
											8.40519	117.547
											8.06948	117.609
											8.17353	117.662
											8.13756	117.673
											8.06677	117.656
											8.07335	117.66
											8.36071	117.666
											8.44463	117.641
											8.07954	117.608
											8.09655	117.622
											8.20707	117.7
											8.52701	117.784
											8.37024	117.794
											8.22921	117.718
											8.27257	117.629
											8.42529	117.618
											8.14156	117.719
											8.5796	117.898
											8.52353	118.016
											7.98594	117.929
											7.88034	117.666
											8.33328	117.461
											8.22921	117.538
											8.63105	117.864
											8.4463	118.15
											8.07336	118.156
											8.41292	117.894
											8.16656	117.622
											8.45109	117.572
											8.15687	117.788
											8.43382	118.097
											8.65512	118.051
											7.99166	117.743
											8.51192	117.594
											8.44851	117.728
											8.03383	118.059
											8.34137	118.325
											8.71636	118.298
											8.13033	118.004
											8.51018	117.731
											8.40364	117.72
											8.27801	117.937
											8.27369	118.16
											8.16873	118.216
											8.52123	118.135
											8.3201	118.048
											8.62141	118.019
											8.53304	118.03
											8.49509	118.04
											8.40138	118.063
											8.3408	118.146
											8.18072	118.246
											8.57136	118.251
											8.39482	118.126
											8.25816	117.981
											8.07968	117.967
											8.65298	118.117
											8.35189	118.34
											8.32436	118.474
											8.56233	118.401
											8.33133	118.145
											8.65926	117.911
											8.59052	117.919
											8.43596	118.218
											8.40256	118.553
											8.49288	118.608
											8.22624	118.34
											8.52356	118.011
											8.39287	117.928
											8.47053	118.181
											8.34545	118.551
											8.39835	118.716
											8.30819	118.553
											8.40798	118.192
											8.6115	117.947
											8.58051	118.066
											8.68877	118.466
											8.35439	118.757
											8.44246	118.702
											8.58676	118.405
											8.6539	118.16
											8.23244	118.132
											8.72392	118.334
											8.41249	118.63
											8.58401	118.807
											8.98005	118.723
											8.63032	118.414
											8.57613	118.143
											8.27296	118.176
											8.66825	118.47
											8.70706	118.719
											8.99582	118.748
											8.69195	118.644
											8.70978	118.591
											8.49311	118.587
											8.70375	118.538
											8.64661	118.46
											9.17256	118.442
											8.50357	118.509
											8.48833	118.619
											8.64582	118.742
											8.55332	118.833
											8.89427	118.821
											8.59428	118.675
											8.97255	118.499
											8.68712	118.457
											8.83264	118.603
											8.92768	118.818
											8.57788	118.924
											8.5652	118.853
											8.80589	118.696
											8.65232	118.583
											8.54853	118.569
											9.00129	118.666
											9.09372	118.847
											8.69931	118.999
											8.79467	118.981
											8.73188	118.802
											9.05628	118.648
											9.06536	118.673
											8.80085	118.839
											8.91868	118.954
											8.58186	118.915
											8.92023	118.811
											8.87412	118.768
											8.73729	118.825
											8.91286	118.951
											8.56818	119.075
											9.4775	119.088
											9.32489	118.933
											9.17452	118.743
											8.96321	118.734
											9.08147	118.932
											9.24414	119.145
											9.10805	119.179
											8.92394	118.889
											9.06946	118.859
											9.1485	118.95
											8.94574	119.083
											8.88335	119.15
											9.31497	119.109
											9.06572	119.023
											9.04821	119.019
											9.1684	119.096
											9.00413	119.15
											9.37242	119.133
											9.33125	119.083
											9.17223	119.066
											9.07637	119.11
											9.45212	119.196
											9.5	119.27
											9.30032	119.26
											9.37425	119.161
											9.37427	119.07
											9.168	119.079
											9.52755	119.176
											9.42602	119.29
											9.33734	119.348
											9.53301	119.326
											9.63153	119.246
											9.85868	119.168
											9.45639	119.19
											9.72727	119.342
											9.7286	119.451
											9.87206	119.37
											9.38629	119.203
											9.80526	119.139
											9.83447	119.212
											9.64398	119.369
											9.64807	119.521
											10.0003	119.567
											10.0555	119.489
											9.87547	119.346
											10.0179	119.219
											9.4822	119.191
											9.8655	119.312
											9.99527	119.529
											9.67753	119.686
											9.84817	119.628
											10.2392	119.382
											10.0651	119.218
											9.95036	119.327
											9.76064	119.593
											9.76194	119.771
											10.413	119.704
											10.1907	119.439
											9.83834	119.243
											10.3922	119.302
											10.0297	119.551
											10.222	119.775
											10.1095	119.838
											10.1173	119.734
											9.96885	119.545
											10.1548	119.41
											10.4218	119.427
											10.0467	119.568
											10.509	119.705
											10.1634	119.752
											10.113	119.746
											10.2691	119.759
											10.2557	119.758
											10.5784	119.669
											10.3006	119.537
											10.4595	119.517
											10.2279	119.686
											10.3676	119.905
											10.3011	119.95
											10.6085	119.782
											10.3775	119.616
											10.4341	119.646
											10.4139	119.808
											10.1791	119.9
											10.769	119.842
											10.6369	119.759
											10.4458	119.771
											10.7242	119.83
											10.6701	119.867
											10.5506	119.902
											10.4011	119.981
											10.6037	120.019
											10.328	119.911
											10.5855	119.713
											10.3167	119.641
											10.2216	119.8
											10.7432	120.054
											10.5868	120.159
											10.4334	120.033
											10.5278	119.821
											11.0072	119.732
											10.9238	119.818
											10.7503	119.944
											10.679	119.963
											10.926	119.874
											10.85	119.835
											10.6638	119.932
											10.9917	120.025
											10.8344	119.96
											11.0241	119.8
											10.8137	119.762

## Sheet: Model_Chem 10 nM 1x10^-6
EXPLICIT numerical solution for advective, dispersive/diffusive transport and simple reactions (as described by H.D. Schulz, in Chapter 15: Conceptual Models and Computer Models. In: Marine Geochemistry Eds. H.D. Schulz & M. Zabel, 2nd ed., 2006, Springer, Berlin)
How to use this spreadsheet:
1. Set your EXCEL via Tools – Options – Calculation to Calculation = Manual, to Iteration = 1 and to Maximum Iterations = 1000
2. Now each pressing of the F9 key is one time step of the explicit numerical solution
3. An input of ‘1’ into position B10 and pressing F9 resets the spreadsheet to the start conditions
4. An input of ‘0’ into position B10 and repeated pressing F9 performs the model calculation. In B26 the time since the model started is given in years
5. Note the two diagrams towards the right with A)measured phosphate and particulate P profiles (red) and profiles resulting from the model (green) and B) flux rates used for production and consumption in the modes
Reset = 1	0		x	D	C H2S	C H2S_start	H2S oxid-rate		From Schulz-Vogt et al. (2019)
			(m)	m2/s	(µmol/L)	(µmol/L)	µmol/L*s		Sulfide (µM)	depth (m)
delta_x =	0.25		80	1e-06	0	0	0		0	104.081
dt_max =	62500		80.25	1e-06	7.64116e-05	0	-7.51126e-12		0	104.22
delta_t =	8000		80.5	1e-06	0.000153293	0	-1.50687e-11		0	104.216
			80.75	1e-06	0.000231116	0	-2.27187e-11		0	104.078
k =	-9.83e-08		81	1e-06	0.000310358	0	-3.05082e-11		0	103.944
			81.25	1e-06	0.000391508	0	-3.84852e-11		0	103.95
			81.5	1e-06	0.000475063	0	-4.66987e-11		0	104.128
			81.75	1e-06	0.000561536	0	-5.5199e-11		0	104.369
			82	1e-06	0.00065146	0	-6.40385e-11		0	104.439
TIME COUNT:			82.25	1e-06	0.000745386	0	-7.32714e-11		0	104.217
			82.5	1e-06	0.000843891	0	-8.29545e-11		0	103.899
t_total(s) =	716000000		82.75	1e-06	0.000947581	0	-9.31472e-11		0	103.843
t_total(h) =	198889		83	1e-06	0.00105709	0	-1.03912e-10		0	104.126
t_total(d) =	8287.04		83.25	1e-06	0.0011731	0	-1.15316e-10		0	104.464
t_total(yrs) =	22.7042		83.5	1e-06	0.00129631	0	-1.27427e-10		0	104.551
			83.75	1e-06	0.00142749	0	-1.40322e-10		0	104.344
			84	1e-06	0.00156744	0	-1.54079e-10		0	104.069
			84.25	1e-06	0.00171702	0	-1.68783e-10		0	103.983
			84.5	1e-06	0.00187714	0	-1.84523e-10		0	104.123
			84.75	1e-06	0.0020488	0	-2.01397e-10		0	104.328
			85	1e-06	0.00223305	0	-2.19509e-10		0	104.439
			85.25	1e-06	0.00243101	0	-2.38969e-10		0	104.423
			85.5	1e-06	0.00264392	0	-2.59897e-10		0	104.327
			85.75	1e-06	0.00287306	0	-2.82422e-10		0	104.232
			86	1e-06	0.00311986	0	-3.06682e-10		0	104.218
			86.25	1e-06	0.00338582	0	-3.32826e-10		0	104.282
			86.5	1e-06	0.00367259	0	-3.61015e-10		0	104.365
			86.75	1e-06	0.00398192	0	-3.91422e-10		0	104.425
			87	1e-06	0.00431571	0	-4.24234e-10		0	104.441
			87.25	1e-06	0.00467602	0	-4.59652e-10		0	104.398
			87.5	1e-06	0.00506505	0	-4.97895e-10		0	104.332
			87.75	1e-06	0.00548521	0	-5.39196e-10		0	104.315
			88	1e-06	0.00593906	0	-5.8381e-10		0	104.391
			88.25	1e-06	0.0064294	0	-6.3201e-10		0	104.504
			88.5	1e-06	0.00695925	0	-6.84094e-10		0	104.523
			88.75	1e-06	0.00753184	0	-7.4038e-10		0	104.417
			89	1e-06	0.00815072	0	-8.01215e-10		0	104.328
			89.25	1e-06	0.00881966	0	-8.66973e-10		0	104.389
			89.5	1e-06	0.0095428	0	-9.38057e-10		0	104.529
			89.75	1e-06	0.0103246	0	-1.0149e-09		0	104.578
			90	1e-06	0.0111698	0	-1.09799e-09		0	104.512
			90.25	1e-06	0.0120836	0	-1.18782e-09		0	104.442
			90.5	1e-06	0.0130716	0	-1.28494e-09		0	104.448
			90.75	1e-06	0.01414	0	-1.38996e-09		0	104.485
			91	1e-06	0.0152952	0	-1.50352e-09		0	104.502
			91.25	1e-06	0.0165444	0	-1.62632e-09		0	104.547
			91.5	1e-06	0.0178953	0	-1.75911e-09		0	104.65
			91.75	1e-06	0.0193561	0	-1.9027e-09		0	104.723
			92	1e-06	0.0209358	0	-2.05799e-09		0	104.642
			92.25	1e-06	0.0226442	0	-2.22592e-09		0	104.43
			92.5	1e-06	0.0244916	0	-2.40753e-09		0	104.31
			92.75	1e-06	0.0264895	0	-2.60392e-09		0	104.459
			93	1e-06	0.0286502	0	-2.81632e-09		0	104.782
			93.25	1e-06	0.0309869	0	-3.04601e-09		0	104.978
			93.5	1e-06	0.033514	0	-3.29443e-09		0	104.853
			93.75	1e-06	0.036247	0	-3.56308e-09		0	104.504
			94	1e-06	0.0392026	0	-3.85362e-09		0	104.272
			94.25	1e-06	0.0423991	0	-4.16784e-09		0	104.386
			94.5	1e-06	0.0458562	0	-4.50766e-09		0	104.744
			94.75	1e-06	0.0495949	0	-4.87518e-09		0	105.019
			95	1e-06	0.0536383	0	-5.27265e-09		0	104.995
			95.25	1e-06	0.0580113	0	-5.70251e-09		0	104.743
			95.5	1e-06	0.0627407	0	-6.16741e-09		0	104.533
			95.75	1e-06	0.0678555	0	-6.6702e-09		0	104.487
			96	1e-06	0.0733873	0	-7.21397e-09		0	104.584
			96.25	1e-06	0.0793699	0	-7.80206e-09		0	104.766
			96.5	1e-06	0.0858401	0	-8.43808e-09		0	104.961
			96.75	1e-06	0.0928377	0	-9.12595e-09		0	105.038
			97	1e-06	0.100406	0	-9.86988e-09		0	104.898
			97.25	1e-06	0.108591	0	-1.06745e-08		0	104.639
			97.5	1e-06	0.117443	0	-1.15446e-08		0	104.52
			97.75	1e-06	0.127016	0	-1.24857e-08		0	104.656
			98	1e-06	0.13737	0	-1.35035e-08		0	104.897
			98.25	1e-06	0.148568	0	-1.46042e-08		0	105.038
			98.5	1e-06	0.160678	0	-1.57947e-08		0	105.014
			98.75	1e-06	0.173776	0	-1.70822e-08		0	104.88
			99	1e-06	0.187942	0	-1.84747e-08		0	104.737
			99.25	1e-06	0.203262	0	-1.99806e-08		0	104.706
			99.5	1e-06	0.219831	0	-2.16094e-08		0	104.842
			99.75	1e-06	0.23775	0	-2.33708e-08		0	105.045
			100	1e-06	0.25713	0	-2.52759e-08		0	105.129
			100.25	1e-06	0.27809	0	-2.73363e-08		0	105.006
			100.5	1e-06	0.300759	0	-2.95646e-08		0	104.794
			100.75	1e-06	0.325275	0	-3.19745e-08		0	104.697
			101	1e-06	0.35179	0	-3.45809e-08		0	104.807
			101.25	1e-06	0.380465	0	-3.73998e-08		0	105.038
			101.5	1e-06	0.411479	0	-4.04484e-08		0	105.217
			101.75	1e-06	0.44502	0	-4.37455e-08		0	105.211
			102	1e-06	0.481296	0	-4.73114e-08		0	105.031
			102.25	1e-06	0.520528	0	-5.11679e-08		0	104.823
			102.5	1e-06	0.562959	0	-5.53388e-08		0	104.757
			102.75	1e-06	0.608848	0	-5.98497e-08		0	104.897
			103	1e-06	0.658478	0	-6.47284e-08		0	105.125
			103.25	1e-06	0.712153	0	-7.00046e-08		0	105.249
			103.5	1e-06	0.770203	0	-7.5711e-08		0	105.2
			103.75	1e-06	0.832986	0	-8.18825e-08		0	105.077
			104	1e-06	0.900886	0	-8.85571e-08		0	105.028
			104.25	1e-06	0.974321	0	-9.57758e-08		0	105.053
			104.5	1e-06	1.05374	0	-1.03583e-07		0	105.048
			104.75	1e-06	1.13964	0	-1.12026e-07		0	104.992
			105	1e-06	1.23253	0	-1.21158e-07		0	105.004
			105.25	1e-06	1.333	0	-1.31034e-07		0	105.174
			105.5	1e-06	1.44166	0	-1.41715e-07		0	105.357
			105.75	1e-06	1.55918	0	-1.53267e-07		0	105.357
			106	1e-06	1.68627	0	-1.65761e-07		0	105.169
			106.25	1e-06	1.82373	0	-1.79272e-07		0	104.971
			106.5	1e-06	1.97239	0			0	104.934
			106.75	1e-06	2.12105	0			0	105.092
			107	1e-06	2.26971	0			0	105.323
			107.25	1e-06	2.41836	0			0	105.462
			107.5	1e-06	2.56702	0			0	105.443
			107.75	1e-06	2.71568	0			0	105.293
			108	1e-06	2.86434	0			0	105.09
			108.25	1e-06	3.013	0			0	104.954
			108.5	1e-06	3.16166	0			0	105.015
			108.75	1e-06	3.31032	0			0	105.269
			109	1e-06	3.45898	0			0	105.523
			109.25	1e-06	3.60764	0			0	105.593
			109.5	1e-06	3.7563	0			0	105.462
			109.75	1e-06	3.90496	0			0	105.257
			110	1e-06	4.05362	0			0	105.113
			110.25	1e-06	4.20228	0			0	105.119
			110.5	1e-06	4.35094	0			0	105.275
			110.75	1e-06	4.4996	0			0	105.464
			111	1e-06	4.64826	0			0	105.543
			111.25	1e-06	4.79692	0			0	105.486
			111.5	1e-06	4.94558	0			0	105.395
			111.75	1e-06	5.09424	0			0.0127511	105.35
			112	1e-06	5.2429	0			0.0359068	105.32
			112.25	1e-06	5.39156	0			0	105.285
			112.5	1e-06	5.54021	0			0	105.326
			112.75	1e-06	5.68887	0			0	105.5
			113	1e-06	5.83753	0			0	105.692
			113.25	1e-06	5.98619	0			0	105.694
			113.5	1e-06	6.13485	0			0	105.465
			113.75	1e-06	6.28351	0			0	105.219
			114	1e-06	6.43217	0			0	105.21
			114.25	1e-06	6.58083	0			0	105.44
			114.5	1e-06	6.72949	0			0	105.664
			114.75	1e-06	6.87815	0			0	105.695
			115	1e-06	7.02681	0			0	105.59
			115.25	1e-06	7.17547	0			0	105.518
			115.5	1e-06	7.32413	0			0	105.539
			115.75	1e-06	7.47279	0			0	105.579
			116	1e-06	7.62145	0			0	105.573
			116.25	1e-06	7.77011	0			0	105.523
			116.5	1e-06	7.91877	0			0	105.488
			116.75	1e-06	8.06743	0			0	105.545
			117	1e-06	8.21609	0			0	105.672
			117.25	1e-06	8.36475	0			0	105.755
			117.5	1e-06	8.5134	0			0.0131484	105.716
			117.75	1e-06	8.66206	0			0	105.608
			118	1e-06	8.81072	0			0	105.574
			118.25	1e-06	8.95938	0			0.14583	105.64
			118.5	1e-06	9.10804	0			0	105.71
			118.75	1e-06	9.2567	0			0	105.719
			119	1e-06	9.40536	0			0	105.693
			119.25	1e-06	9.55402	0			0	105.683
			119.5	1e-06	9.70268	0			0	105.702
			119.75	1e-06	9.85134	0			0	105.719
			120	9.8125e-07	10	10			0.164707	105.712
									0	105.706
									0	105.755
									0	105.843
									0.35692	105.878
									0	105.817
									0	105.725
									0.271317	105.682
									0	105.715
									0.10002	105.806
									0.0618127	105.899
									0	105.961
									0	105.981
									0	105.922
									0.206693	105.801
									0	105.732
									0.145485	105.793
									0	105.938
									0.312427	106.052
									0.159901	106.044
									0.140379	105.919
									0.115423	105.779
									0.0719264	105.782
									0.107645	105.966
									0.101129	106.166
									0.246557	106.183
									0.212477	106.033
									0.173585	105.907
									0	105.924
									0.3325	105.999
									0.173578	106.036
									0.0351152	106.051
									0.24845	106.089
									0.411627	106.114
									0.635996	106.105
									0	106.107
									0.422312	106.128
									0.343242	106.125
									0.357318	106.102
									0.458448	106.105
									0.37614	106.139
									0.21009	106.16
									0.271747	106.144
									0.334721	106.125
									0.348428	106.162
									0.28384	106.242
									0.340269	106.307
									0.10848	106.326
									0.718493	106.277
									0.266763	106.166
									0.414366	106.09
									0.652926	106.138
									0.736273	106.271
									0.566245	106.378
									0.424168	106.392
									0.226671	106.34
									0.829926	106.299
									0.78018	106.306
									0.561247	106.32
									0.604863	106.317
									0.595677	106.324
									0.620698	106.38
									0.698417	106.449
									0.521432	106.444
									0.712988	106.366
									0.56199	106.298
									0.600876	106.302
									0.492103	106.384
									0.633246	106.515
									0.315214	106.621
									0.444568	106.632
									0.52956	106.533
									0.356424	106.381
									0.624993	106.294
									0.468253	106.315
									0.562736	106.413
									0.79088	106.544
									0.94111	106.666
									0.498993	106.705
									0.578767	106.667
									0.248486	106.631
									0.797217	106.587
									0.456123	106.484
									0.753603	106.379
									0.558638	106.432
									0.804673	106.647
									0.565348	106.812
									0.703133	106.781
									0.58548	106.669
									0.67271	106.636
									0.55967	106.657
									0.603371	106.676
									0.351745	106.7
									0.725272	106.753
									0.624246	106.771
									0.521734	106.685
									0.638412	106.538
									0.838281	106.482
									0.593648	106.618
									0.958431	106.871
									0.406326	107.058
									0.751738	107.033
									1.37228	106.802
									1.53077	106.57
									1.31052	106.551
									1.18478	106.767
									0.628213	107.029
									0	107.109
									0	106.957
									0	106.722
									0	106.61
									0	106.683
									0.897565	106.872
									0.868175	107.046
									0.785582	107.116
									0.794511	107.081
									0.653139	106.979
									0.35883	106.871
									0.678064	106.817
									0.422849	106.858
									0.950022	106.967
									0.569802	107.061
									0.685505	107.091
									0.748751	107.066
									0.903889	107.028
									0.681785	107.016
									0.509163	107.014
									0.753589	106.994
									0.884172	106.991
									0.686249	107.05
									0.396807	107.162
									0.259899	107.243
									0.371136	107.207
									0.476423	107.089
									0.668392	107.025
									0	107.066
									0.760657	107.143
									0.682901	107.186
									0.746891	107.199
									0.599565	107.22
									0.60961	107.222
									0.563576	107.194
									0.520322	107.183
									0.700015	107.209
									0.716385	107.222
									0.645327	107.241
									0.712336	107.313
									0.560874	107.384
									0.621889	107.351
									0.694814	107.221
									0.849945	107.122
									0.410573	107.175
									0.637886	107.349
									0.775718	107.496
									1.09995	107.516
									0.979041	107.424
									0.944441	107.268
									0.857386	107.139
									1.15762	107.184
									0.906866	107.418
									0.952443	107.643
									1.10158	107.669
									0.952999	107.501
									0.932538	107.294
									1.10293	107.222
									0.919142	107.317
									1.11446	107.476
									0.760657	107.573
									1.06748	107.586
									0.999421	107.569
									1.00992	107.547
									1.35026	107.503
									1.09077	107.454
									0.850575	107.467
									1.27454	107.553
									0.969965	107.621
									0.921003	107.614
									1.05087	107.576
									0.807533	107.551
									0.9716	107.542
									1.1126	107.576
									1.23165	107.658
									1.07958	107.711
									1.01885	107.677
									1.34401	107.591
									1.58887	107.554
									1.31596	107.617
									1.08853	107.735
									1.23766	107.807
									1.23752	107.777
									1.29918	107.694
									1.47218	107.634
									1.12134	107.627
									1.35511	107.674
									1.13985	107.767
									1.05791	107.887
									1.39091	107.941
									1.02589	107.835
									1.09685	107.636
									1.34943	107.555
									1.05127	107.724
									1.502	107.998
									1.12283	108.095
									1.24313	107.929
									1.42416	107.692
									1.32453	107.612
									1.409	107.725
									1.49007	108.111
									1.31992	108.168
									1.57959	108.053
									1.44672	107.823
									1.3765	107.635
									1.50797	107.662
									1.30028	107.931
									1.4631	108.227
									1.59667	108.282
									1.54909	108.065
									1.2196	107.802
									1.27002	107.735
									1.39482	107.922
									1.3716	108.179
									1.60747	108.273
									1.19463	108.134
									1.21058	107.918
									1.35359	107.87
									1.15673	108.027
									1.59292	108.202
									1.23042	108.232
									1.36822	108.147
									1.40717	108.072
									1.67059	108.089
									1.69346	108.149
									1.34956	108.155
									1.81354	108.113
									1.70705	108.112
									1.80241	108.187
									1.55503	108.261
									1.73251	108.253
									1.88826	108.187
									1.57566	108.155
									1.92549	108.2
									1.97675	108.277
									1.74632	108.295
									1.82629	108.244
									2.03803	108.199
									1.99214	108.241
									1.86916	108.335
									1.95986	108.389
									1.8299	108.377
									1.93708	108.34
									2.03641	108.283
									2.14745	108.225
									1.9567	108.25
									2.04562	108.394
									1.8556	108.544
									2.25659	108.547
									1.81307	108.385
									1.90502	108.225
									1.96166	108.233
									2.12729	108.388
									1.92903	108.555
									1.86485	108.609
									2.00086	108.551
									1.9095	108.467
									1.91776	108.402
									1.85885	108.363
									1.98042	108.368
									1.76884	108.446
									1.88956	108.593
									1.99651	108.702
									2.03584	108.671
									1.59842	108.535
									2.02854	108.436
									1.6124	108.452
									2.15468	108.538
									1.77742	108.617
									1.69927	108.677
									2.17365	108.714
									2.04389	108.669
									1.87856	108.56
									2.10091	108.513
									2.28326	108.595
									1.84894	108.703
									2.10654	108.756
									2.16247	108.769
									2.09111	108.745
									2.68771	108.666
									2.13784	108.582
									2.31648	108.584
									2.35645	108.69
									2.30548	108.84
									2.64098	108.948
									2.49286	108.921
									2.6617	108.758
									3.02689	108.605
									2.57173	108.613
									2.74058	108.753
									2.84533	108.883
									3.24926	108.932
									3.07965	108.908
									2.85932	108.866
									2.76459	108.846
									3.21434	108.824
									3.20149	108.802
									3.12463	108.834
									3.37988	108.907
									3.30273	108.953
									3.07502	108.966
									3.32701	108.97
									3.44457	108.972
									3.29767	108.962
									3.34185	108.924
									3.00013	108.875
									3.4153	108.866
									3.20554	108.943
									3.17121	109.073
									3.35961	109.156
									3.30659	109.142
									2.99364	109.047
									2.88813	108.943
									3.05469	108.923
									3.22742	108.974
									3.24405	109.052
									3.19344	109.15
									3.21196	109.218
									3.12087	109.202
									2.82303	109.1
									3.15794	108.994
									3.32059	109
									3.27324	109.124
									3.06409	109.258
									2.86655	109.292
									3.2987	109.21
									3.15567	109.105
									3.29447	109.094
									3.07261	109.189
									3.23478	109.297
									2.98083	109.312
									2.79432	109.238
									2.99266	109.185
									3.28525	109.225
									3.0187	109.307
									2.72071	109.334
									3.3374	109.275
									2.91095	109.211
									2.92249	109.246
									3.02058	109.368
									3.11605	109.414
									3.02558	109.33
									3.02293	109.29
									2.89215	109.316
									2.75697	109.38
									2.85564	109.455
									3.17548	109.504
									3.01069	109.482
									2.72502	109.406
									3.22491	109.362
									3.05684	109.396
									2.98659	109.456
									2.85842	109.47
									3.01491	109.436
									2.95603	109.463
									3.32008	109.583
									2.814	109.662
									3.22241	109.588
									2.84125	109.455
									3.02293	109.422
									3.06057	109.493
									2.89142	109.583
									2.94374	109.644
									3.24134	109.66
									3.2669	109.631
									2.95481	109.598
									2.95967	109.595
									3.13745	109.602
									2.92983	109.598
									3.49374	109.61
									2.84582	109.676
									3.11594	109.776
									3.21569	109.811
									3.23998	109.719
									2.78936	109.579
									3.19364	109.523
									2.9727	109.633
									2.94239	109.861
									2.96459	110.02
									3.02416	109.95
									2.88683	109.702
									2.72127	109.503
									2.89739	109.522
									2.99599	109.776
									2.84051	110.07
									2.81887	110.163
									3.0437	109.987
									2.92189	109.699
									2.54485	109.552
									3.1313	109.653
									2.89106	109.886
									3.0074	110.056
									2.87699	110.09
									2.93707	110.045
									2.75739	109.882
									3.32286	110.104
									2.97573	110.168
									2.93519	110.035
									2.92872	109.88
									2.70676	109.871
									3.08583	109.969
									2.96775	110.073
									2.95266	110.144
									3.10318	110.145
									2.8664	110.063
									3.10736	109.971
									3.04389	109.963
									3.22024	110.058
									3.286	110.175
									3.19439	110.206
									2.92378	110.138
									2.96825	110.072
									3.42814	110.084
									3.07193	110.16
									3.15616	110.231
									3.15501	110.236
									3.10798	110.175
									3.2506	110.118
									3.16033	110.264
									3.32647	110.327
									3.4577	110.264
									3.36977	110.162
									2.88495	110.27
									3.03325	110.387
									3.42242	110.402
									3.1315	110.287
									3.39739	110.164
									3.63484	110.204
									3.40624	110.528
									3.67733	110.291
									3.3179	110.124
									3.25781	110.429
									3.31508	110.629
									3.27337	110.64
									3.58781	110.332
									3.49829	110.297
									3.38185	110.39
									3.55785	110.516
									2.91359	110.551
									3.35911	110.508
									3.36932	110.519
									3.46568	110.57
									3.19712	110.599
									3.52106	110.568
									3.19332	110.511
									3.36977	110.475
									3.64282	110.505
									3.21192	110.6
									3.45514	110.711
									3.37303	110.764
									3.64194	110.707
									3.05752	110.572
									3.44655	110.483
									3.42413	110.533
									3.59899	110.692
									3.70199	110.838
									3.57302	110.848
									3.55557	110.73
									3.65751	110.598
									3.61816	110.56
									3.65003	110.667
									3.31697	110.819
									3.45415	110.845
									3.75397	110.731
									3.44274	110.636
									3.74418	110.701
									3.63738	110.859
									3.50853	110.952
									3.54767	110.909
									3.8632	110.797
									3.618	110.725
									3.81224	110.732
									3.81072	110.818
									3.3963	110.941
									3.87712	110.993
									3.704	110.924
									3.69485	110.806
									3.70101	110.745
									3.57563	110.803
									3.55477	110.975
									3.70549	111.128
									3.70902	111.131
									3.78238	110.99
									3.87587	110.813
									3.68623	110.735
									3.76615	110.849
									3.5627	111.097
									3.88815	111.266
									3.55558	111.204
									3.57943	110.983
									3.88691	110.84
									3.48581	110.894
									3.55472	111.056
									3.6899	111.183
									3.88359	111.226
									3.71245	111.196
									3.81164	111.075
									3.93915	110.922
									3.90021	110.907
									3.83727	111.099
									3.77566	111.35
									3.84053	111.437
									3.96463	111.292
									4.07966	111.044
									4.14478	110.911
									3.7955	111.021
									3.77856	111.288
									3.82581	111.478
									4.02008	111.424
									3.81491	111.202
									3.79986	111.044
									4.04184	111.072
									4.01067	111.24
									3.60886	111.421
									3.84	111.504
									3.85133	111.436
									4.04109	111.236
									3.84112	111.076
									3.82059	111.12
									4.04565	111.352
									3.65258	111.576
									3.83816	111.617
									3.89318	111.453
									3.57124	111.234
									4.1745	111.173
									3.74827	111.316
									4.01265	111.503
									3.75771	111.563
									4.21331	111.49
									4.04869	111.391
									3.82718	111.388
									4.06809	111.473
									3.97775	111.548
									4.23534	111.557
									3.97036	111.523
									3.9392	111.485
									3.98913	111.459
									3.87991	111.465
									4.12486	111.533
									4.17955	111.63
									3.78052	111.658
									4.17285	111.596
									3.77709	111.541
									4.02131	111.571
									3.87231	111.604
									3.70655	111.64
									3.82262	111.678
									4.1384	111.696
									3.92455	111.674
									4.12584	111.633
									3.97818	111.614
									3.93437	111.643
									3.99052	111.707
									3.90766	111.781
									3.78429	111.838
									3.73514	111.826
									3.68783	111.7
									3.88942	111.543
									3.9468	111.531
									3.73666	111.736
									4.01856	112.002
									3.91919	112.089
									3.78496	111.917
									3.80674	111.666
									3.84484	111.588
									3.9831	111.713
									3.9453	111.887
									3.99341	111.964
									3.88728	111.94
									3.95332	111.891
									3.48088	111.877
									4.00333	111.882
									4.00586	111.867
									4.12318	111.837
									3.9892	111.861
									3.83523	111.979
									3.89188	112.08
									3.91174	112.036
									3.95431	111.904
									3.87776	111.866
									4.14073	111.963
									4.2835	112.074
									4.11285	112.084
									3.86896	111.992
									3.86065	111.911
									3.94798	111.96
									4.11905	112.108
									4.19929	112.205
									4.30555	112.165
									3.99646	112.048
									4.06739	111.971
									4.12804	111.986
									4.22602	112.065
									3.83472	112.15
									4.24068	112.206
									4.30193	112.217
									4.07318	112.196
									4.23619	112.169
									4.10292	112.129
									4.11258	112.101
									4.07006	112.123
									4.41293	112.205
									4.11571	112.296
									4.52445	112.322
									4.24676	112.26
									4.53754	112.176
									4.33782	112.147
									4.37172	112.187
									4.07877	112.281
									4.45607	112.4
									4.16772	112.485
									4.52663	112.446
									4.48751	112.255
									4.2701	112.043
									4.67577	112.025
									4.34088	112.285
									4.41313	112.628
									4.20858	112.74
									4.39098	112.521
									4.19534	112.198
									4.37263	112.077
									4.13169	112.237
									4.54679	112.499
									4.24101	112.649
									4.51495	112.626
									4.19494	112.481
									4.318	112.318
									4.12853	112.256
									4.22218	112.365
									4.37924	112.579
									3.90317	112.71
									4.19026	112.639
									3.92963	112.465
									4.30758	112.407
									4.24408	112.523
									4.28349	112.651
									4.23645	112.626
									4.40219	112.49
									4.3188	112.429
									4.14473	112.52
									4.55463	112.669
									4.61404	112.746
									4.14522	112.72
									4.5218	112.669
									4.26743	112.66
									4.18606	112.656
									4.68849	112.621
									3.92616	112.601
									4.26396	112.69
									4.37938	112.703
									4.13532	112.722
									4.37906	112.804
									4.64706	112.871
									4.30193	112.83
									4.50118	112.721
									4.40182	112.67
									4.39597	112.74
									4.0803	112.834
									4.09217	112.839
									4.56507	112.784
									4.43806	112.772
									4.12737	112.813
									4.24854	112.857
									4.11092	112.899
									4.47746	112.975
									4.52262	113.042
									4.26205	112.991
									4.40997	112.815
									4.31957	112.66
									4.33552	112.677
									4.18536	112.858
									4.42996	113.079
									4.32073	113.215
									4.33942	113.199
									4.44228	113.034
									4.57149	112.833
									4.32148	112.769
									4.26167	112.874
									4.48713	113.047
									4.37403	113.178
									4.37709	113.204
									4.24235	113.11
									4.45646	112.962
									4.37577	112.887
									4.70215	112.96
									4.22831	113.139
									4.30865	113.317
									4.60282	113.392
									4.61589	113.309
									4.53957	113.102
									4.29393	112.913
									4.41969	112.886
									4.44179	113.039
									4.45109	113.274
									4.55716	113.43
									4.54792	113.402
									4.314	113.217
									4.71555	113.055
									4.6675	113.076
									4.5387	113.276
									4.48269	113.475
									4.79721	113.478
									4.65232	113.274
									4.8657	113.077
									4.58899	113.09
									4.69291	113.266
									5.07856	113.426
									5.16217	113.479
									5.1042	113.458
									5.03874	113.393
									4.68955	113.275
									5.13903	113.178
									5.11032	113.23
									4.92534	113.439
									5.04889	113.639
									5.33871	113.653
									4.96022	113.479
									4.94178	113.276
									4.81653	113.209
									5.4722	113.317
									5.26909	113.512
									5.05858	113.666
									5.13934	113.698
									5.3616	113.428
									5.32374	113.299
									5.2121	113.326
									5.2987	113.532
									4.95417	113.781
									5.21943	113.855
									5.36829	113.686
									4.82114	113.431
									5.12246	113.322
									5.00635	113.438
									4.96229	113.662
									4.87495	113.785
									4.9178	113.742
									5.18111	113.642
									4.59401	113.596
									4.79747	113.637
									4.90519	113.713
									5.25626	113.739
									4.76685	113.697
									4.8968	113.662
									4.80783	113.685
									4.72937	113.735
									5.02997	113.77
									5.11968	113.787
									5.17445	113.806
									4.95996	113.809
									4.86646	113.775
									5.24115	113.738
									4.65947	113.747
									4.62568	113.8
									5.34766	113.867
									4.714	113.916
									5.03736	113.895
									5.1269	113.812
									4.84937	113.77
									4.65751	113.837
									5.00441	113.944
									4.99588	113.975
									5.05285	113.916
									4.96422	113.865
									5.04545	113.901
									5.00015	113.963
									5.16534	113.979
									5.08877	113.975
									5.092	113.993
									5.20904	114.017
									5.0544	114.007
									5.07813	113.967
									5.32416	113.953
									4.75363	113.996
									4.92262	114.067
									4.9827	114.118
									5.2455	114.11
									4.78051	114.044
									4.83659	113.977
									5.08026	113.984
									4.81411	114.11
									4.56177	114.262
									4.67923	114.294
									5.29839	114.163
									4.93619	113.97
									4.93173	113.882
									5.0582	114.009
									4.86643	114.288
									4.90737	114.488
									4.66488	114.429
									5.18739	114.148
									5.29801	113.9
									5.11777	113.902
									5.03891	114.145
									5.20131	114.55
									5.2829	114.452
									5.35174	114.22
									5.24229	114.056
									5.12743	114.08
									4.92671	114.248
									4.91317	114.407
									5.04622	114.447
									5.03035	114.377
									5.26936	114.297
									4.5295	114.291
									4.48309	114.356
									4.64245	114.443
									4.60144	114.473
									4.93251	114.391
									4.38602	114.273
									4.53802	114.277
									4.51379	114.44
									5.03192	114.603
									4.38356	114.58
									4.68351	114.377
									4.77967	114.223
									4.91566	114.326
									4.79361	114.581
									4.59789	114.7
									4.30608	114.597
									4.68275	114.439
									4.60524	114.412
									4.62384	114.524
									4.71608	114.636
									4.81257	114.632
									4.57721	114.541
									4.77194	114.472
									4.38356	114.501
									4.1831	114.609
									4.21151	114.691
									4.60445	114.67
									4.33099	114.591
									4.36227	114.566
									4.61725	114.707
									4.33979	114.721
									4.63933	114.695
									4.55138	114.684
									4.3642	114.666
									4.29094	114.623
									4.39253	114.618
									4.4727	114.714
									4.34405	114.873
									4.77187	114.795
									4.63277	114.599
									4.81916	114.562
									4.69157	114.996
									4.58276	114.945
									5.17617	114.829
									4.29049	114.732
									4.79212	114.695
									4.40962	114.725
									4.70936	114.828
									4.77123	114.994
									4.37077	115.121
									4.73334	115.061
									5.10616	114.627
									4.62929	114.694
									4.82035	114.989
									5.15026	115.246
									4.6057	115.254
									4.55543	115.027
									4.73063	114.771
									4.75113	114.698
									4.64012	114.849
									4.84162	115.084
									4.53881	115.228
									5.08527	115.218
									4.69116	115.097
									4.78979	114.964
									5.0029	114.918
									4.69157	114.995
									4.68576	115.129
									4.55967	115.137
									4.78669	115.047
									4.65715	115.072
									4.54228	115.205
									4.93832	115.306
									4.89307	115.249
									4.99671	115.058
									4.76893	114.942
									4.75924	115.061
									5.15916	115.329
									5.08565	115.502
									5.22412	115.445
									4.83698	115.235
									5.44149	115.067
									5.00482	115.035
									5.29915	115.135
									4.96346	115.318
									5.36606	115.186
									5.28832	115.25
									5.49872	115.34
									5.27943	115.395
									5.38069	115.438
									5.28369	115.469
									5.38076	115.446
									5.50858	115.398
									5.40454	115.381
									5.60041	115.401
									5.1222	115.408
									5.23188	115.394
									5.4237	115.403
									5.47771	115.467
									5.58878	115.571
									5.79535	115.649
									5.40859	115.614
									5.4733	115.461
									5.62677	115.308
									5.15399	115.309
									5.57522	115.51
									5.31598	115.76
									5.7934	115.843
									5.97283	115.701
									5.5261	115.465
									5.83347	115.326
									5.93686	115.414
									5.79844	115.662
									5.92089	115.855
									5.2698	115.867
									5.97283	115.707
									6.06119	115.493
									6.12863	115.55
									6.1759	115.819
									6.05029	115.969
									6.29457	115.873
									6.24566	115.64
									6.26864	115.519
									6.10835	115.602
									6.17707	115.794
									6.0608	115.92
									6.37006	115.889
									6.40339	115.774
									6.24875	115.719
									6.3314	115.773
									6.11892	115.853
									6.49732	115.853
									6.40759	115.803
									6.09548	115.819
									6.22158	115.898
									6.13261	115.947
									6.21691	115.931
									6.31749	115.887
									5.82977	115.867
									5.96436	115.863
									6.14227	115.876
									6.27222	115.944
									6.11908	116.056
									6.27572	116.104
									6.29969	116.016
									5.84757	115.871
									6.27262	115.838
									6.38014	115.948
									6.20145	116.081
									6.28461	116.129
									6.46946	116.086
									6.59982	115.986
									6.53445	116.015
									6.41958	116.097
									6.49035	116.165
									6.59518	116.159
									6.66595	116.102
									6.65358	116.052
									6.38283	116.047
									6.77887	116.106
									6.47567	116.206
									6.68838	116.251
									6.72009	116.185
									6.40179	116.141
									6.734	116.159
									6.14034	116.206
									6.54297	116.218
									6.4919	116.19
									6.688	116.204
									6.72589	116.294
									6.10671	116.37
									6.57235	116.347
									6.16123	116.27
									6.45902	116.251
									6.67601	116.31
									6.66826	116.377
									6.78546	116.371
									6.3403	116.285
									6.65472	116.236
									6.84578	116.335
									6.8779	116.502
									6.89723	116.56
									6.60137	116.454
									6.67505	116.303
									6.67021	116.281
									6.58512	116.508
									6.54715	116.529
									6.70176	116.461
									6.91594	116.388
									7.29276	116.396
									7.15711	116.491
									7.20829	116.614
									7.08776	116.656
									7.36929	116.556
									7.40257	116.419
									7.14434	116.414
									7.42076	116.558
									7.52375	116.697
									7.06257	116.689
									7.48342	116.566
									7.50745	116.458
									7.52217	116.458
									7.46335	116.565
									7.44322	116.724
									7.53031	116.846
									7.82881	116.83
									7.60202	116.682
									7.85746	116.522
									7.87948	116.462
									7.95347	116.509
									8.35571	116.653
									7.80547	116.856
									7.96204	116.998
									8.07969	116.954
									8.17634	116.724
									8.01146	116.49
									8.15114	116.454
									8.03179	116.944
									8.05929	117.088
									8.11819	117.005
									8.23887	116.793
									8.10002	116.637
									7.7932	116.771
									8.33057	116.925
									8.2613	117.005
									8.38545	116.919
									8.01455	116.891
									8.04279	116.808
									8.28682	116.748
									7.8146	116.826
									8.0803	117.008
									8.28723	117.151
									8.25164	117.159
									8.04705	117.062
									8.20485	116.936
									7.80494	116.842
									8.21722	116.922
									8.31701	117.055
									8.14684	117.172
									8.28682	117.21
									7.93682	117.147
									8.12866	117.008
									8.23464	116.901
									8.21839	116.948
									8.28644	117.121
									8.31042	117.253
									8.32745	117.249
									8.18899	117.17
									8.0455	117.107
									8.02462	117.059
									8.22186	117.075
									8.04203	117.38
									8.22457	117.383
									7.97975	117.211
									8.32591	117.044
									8.26944	117.07
									8.29843	117.257
									8.20599	117.38
									8.20214	117.209
									8.14646	117.171
									8.26247	117.229
									8.30424	117.328
									7.97048	117.414
									8.2671	117.268
									7.86721	117.257
									8.30616	117.285
									8.34213	117.362
									8.14196	117.475
									8.00294	117.549
									8.02771	117.519
									8.11046	117.425
									8.17662	117.358
									8.54634	117.344
									8.20369	117.472
									8.25745	117.556
									8.06137	117.547
									8.00761	117.455
									8.16365	117.4
									8.32705	117.611
									8.15958	117.664
									8.37153	117.599
									8.10086	117.504
									8.27024	117.473
									8.13444	117.501
									8.40519	117.547
									8.06948	117.609
									8.17353	117.662
									8.13756	117.673
									8.06677	117.656
									8.07335	117.66
									8.36071	117.666
									8.44463	117.641
									8.07954	117.608
									8.09655	117.622
									8.20707	117.7
									8.52701	117.784
									8.37024	117.794
									8.22921	117.718
									8.27257	117.629
									8.42529	117.618
									8.14156	117.719
									8.5796	117.898
									8.52353	118.016
									7.98594	117.929
									7.88034	117.666
									8.33328	117.461
									8.22921	117.538
									8.63105	117.864
									8.4463	118.15
									8.07336	118.156
									8.41292	117.894
									8.16656	117.622
									8.45109	117.572
									8.15687	117.788
									8.43382	118.097
									8.65512	118.051
									7.99166	117.743
									8.51192	117.594
									8.44851	117.728
									8.03383	118.059
									8.34137	118.325
									8.71636	118.298
									8.13033	118.004
									8.51018	117.731
									8.40364	117.72
									8.27801	117.937
									8.27369	118.16
									8.16873	118.216
									8.52123	118.135
									8.3201	118.048
									8.62141	118.019
									8.53304	118.03
									8.49509	118.04
									8.40138	118.063
									8.3408	118.146
									8.18072	118.246
									8.57136	118.251
									8.39482	118.126
									8.25816	117.981
									8.07968	117.967
									8.65298	118.117
									8.35189	118.34
									8.32436	118.474
									8.56233	118.401
									8.33133	118.145
									8.65926	117.911
									8.59052	117.919
									8.43596	118.218
									8.40256	118.553
									8.49288	118.608
									8.22624	118.34
									8.52356	118.011
									8.39287	117.928
									8.47053	118.181
									8.34545	118.551
									8.39835	118.716
									8.30819	118.553
									8.40798	118.192
									8.6115	117.947
									8.58051	118.066
									8.68877	118.466
									8.35439	118.757
									8.44246	118.702
									8.58676	118.405
									8.6539	118.16
									8.23244	118.132
									8.72392	118.334
									8.41249	118.63
									8.58401	118.807
									8.98005	118.723
									8.63032	118.414
									8.57613	118.143
									8.27296	118.176
									8.66825	118.47
									8.70706	118.719
									8.99582	118.748
									8.69195	118.644
									8.70978	118.591
									8.49311	118.587
									8.70375	118.538
									8.64661	118.46
									9.17256	118.442
									8.50357	118.509
									8.48833	118.619
									8.64582	118.742
									8.55332	118.833
									8.89427	118.821
									8.59428	118.675
									8.97255	118.499
									8.68712	118.457
									8.83264	118.603
									8.92768	118.818
									8.57788	118.924
									8.5652	118.853
									8.80589	118.696
									8.65232	118.583
									8.54853	118.569
									9.00129	118.666
									9.09372	118.847
									8.69931	118.999
									8.79467	118.981
									8.73188	118.802
									9.05628	118.648
									9.06536	118.673
									8.80085	118.839
									8.91868	118.954
									8.58186	118.915
									8.92023	118.811
									8.87412	118.768
									8.73729	118.825
									8.91286	118.951
									8.56818	119.075
									9.4775	119.088
									9.32489	118.933
									9.17452	118.743
									8.96321	118.734
									9.08147	118.932
									9.24414	119.145
									9.10805	119.179
									8.92394	118.889
									9.06946	118.859
									9.1485	118.95
									8.94574	119.083
									8.88335	119.15
									9.31497	119.109
									9.06572	119.023
									9.04821	119.019
									9.1684	119.096
									9.00413	119.15
									9.37242	119.133
									9.33125	119.083
									9.17223	119.066
									9.07637	119.11
									9.45212	119.196
									9.5	119.27
									9.30032	119.26
									9.37425	119.161
									9.37427	119.07
									9.168	119.079
									9.52755	119.176
									9.42602	119.29
									9.33734	119.348
									9.53301	119.326
									9.63153	119.246
									9.85868	119.168
									9.45639	119.19
									9.72727	119.342
									9.7286	119.451
									9.87206	119.37
									9.38629	119.203
									9.80526	119.139
									9.83447	119.212
									9.64398	119.369
									9.64807	119.521
									10.0003	119.567
									10.0555	119.489
									9.87547	119.346
									10.0179	119.219
									9.4822	119.191
									9.8655	119.312
									9.99527	119.529
									9.67753	119.686
									9.84817	119.628
									10.2392	119.382
									10.0651	119.218
									9.95036	119.327
									9.76064	119.593
									9.76194	119.771
									10.413	119.704
									10.1907	119.439
									9.83834	119.243
									10.3922	119.302
									10.0297	119.551
									10.222	119.775
									10.1095	119.838
									10.1173	119.734
									9.96885	119.545
									10.1548	119.41
									10.4218	119.427
									10.0467	119.568
									10.509	119.705
									10.1634	119.752
									10.113	119.746
									10.2691	119.759
									10.2557	119.758
									10.5784	119.669
									10.3006	119.537
									10.4595	119.517
									10.2279	119.686
									10.3676	119.905
									10.3011	119.95
									10.6085	119.782
									10.3775	119.616
									10.4341	119.646
									10.4139	119.808
									10.1791	119.9
									10.769	119.842
									10.6369	119.759
									10.4458	119.771
									10.7242	119.83
									10.6701	119.867
									10.5506	119.902
									10.4011	119.981
									10.6037	120.019
									10.328	119.911
									10.5855	119.713
									10.3167	119.641
									10.2216	119.8
									10.7432	120.054
									10.5868	120.159
									10.4334	120.033
									10.5278	119.821
									11.0072	119.732
									10.9238	119.818
									10.7503	119.944
									10.679	119.963
									10.926	119.874
									10.85	119.835
									10.6638	119.932
									10.9917	120.025
									10.8344	119.96
									11.0241	119.8
									10.8137	119.762

## Sheet: Model_Chem 10 nM 4x10^-6
EXPLICIT numerical solution for advective, dispersive/diffusive transport and simple reactions (as described by H.D. Schulz, in Chapter 15: Conceptual Models and Computer Models. In: Marine Geochemistry Eds. H.D. Schulz & M. Zabel, 2nd ed., 2006, Springer, Berlin)
How to use this spreadsheet:
1. Set your EXCEL via Tools – Options – Calculation to Calculation = Manual, to Iteration = 1 and to Maximum Iterations = 1000
2. Now each pressing of the F9 key is one time step of the explicit numerical solution
3. An input of ‘1’ into position B10 and pressing F9 resets the spreadsheet to the start conditions
4. An input of ‘0’ into position B10 and repeated pressing F9 performs the model calculation. In B26 the time since the model started is given in years
5. Note the two diagrams towards the right with A)measured phosphate and particulate P profiles (red) and profiles resulting from the model (green) and B) flux rates used for production and consumption in the modes
Reset = 1	0		x	D	C H2S	C H2S_start	H2S oxid-rate		From Schulz-Vogt et al. (2019)
			(m)	m2/s	(µmol/L)	(µmol/L)	µmol/L*s		Sulfide (µM)	depth (m)
delta_x =	0.25		80	4e-06	0	0	0		0	104.081
dt_max =	15625		80.25	4e-06	0.00400246	0	-3.93441e-10		0	104.22
delta_t =	8000		80.5	4e-06	0.00801106	0	-7.87487e-10		0	104.216
			80.75	4e-06	0.012032	0	-1.18274e-09		0	104.078
k =	-9.83e-08		81	4e-06	0.0160714	0	-1.57981e-09		0	103.944
			81.25	4e-06	0.0201354	0	-1.97931e-09		0	103.95
			81.5	4e-06	0.0242304	0	-2.38185e-09		0	104.128
			81.75	4e-06	0.0283627	0	-2.78805e-09		0	104.369
			82	4e-06	0.0325384	0	-3.19853e-09		0	104.439
TIME COUNT:			82.25	4e-06	0.0367642	0	-3.61392e-09		0	104.217
			82.5	4e-06	0.0410464	0	-4.03486e-09		0	103.899
t_total(s) =	816912000		82.75	4e-06	0.0453917	0	-4.462e-09		0	103.843
t_total(h) =	226920		83	4e-06	0.0498067	0	-4.896e-09		0	104.126
t_total(d) =	9455		83.25	4e-06	0.0542982	0	-5.33751e-09		0	104.464
t_total(yrs) =	25.9041		83.5	4e-06	0.058873	0	-5.78722e-09		0	104.551
			83.75	4e-06	0.0635384	0	-6.24582e-09		0	104.344
			84	4e-06	0.0683013	0	-6.71401e-09		0	104.069
			84.25	4e-06	0.0731691	0	-7.19252e-09		0	103.983
			84.5	4e-06	0.0781493	0	-7.68207e-09		0	104.123
			84.75	4e-06	0.0832495	0	-8.18342e-09		0	104.328
			85	4e-06	0.0884776	0	-8.69735e-09		0	104.439
			85.25	4e-06	0.0938416	0	-9.22463e-09		0	104.423
			85.5	4e-06	0.0993497	0	-9.76607e-09		0	104.327
			85.75	4e-06	0.10501	0	-1.03225e-08		0	104.232
			86	4e-06	0.110832	0	-1.08948e-08		0	104.218
			86.25	4e-06	0.116825	0	-1.14839e-08		0	104.282
			86.5	4e-06	0.122996	0	-1.20905e-08		0	104.365
			86.75	4e-06	0.129357	0	-1.27158e-08		0	104.425
			87	4e-06	0.135916	0	-1.33606e-08		0	104.441
			87.25	4e-06	0.142684	0	-1.40259e-08		0	104.398
			87.5	4e-06	0.149671	0	-1.47127e-08		0	104.332
			87.75	4e-06	0.156888	0	-1.54221e-08		0	104.315
			88	4e-06	0.164347	0	-1.61553e-08		0	104.391
			88.25	4e-06	0.172057	0	-1.69132e-08		0	104.504
			88.5	4e-06	0.180032	0	-1.76971e-08		0	104.523
			88.75	4e-06	0.188283	0	-1.85082e-08		0	104.417
			89	4e-06	0.196823	0	-1.93477e-08		0	104.328
			89.25	4e-06	0.205666	0	-2.0217e-08		0	104.389
			89.5	4e-06	0.214825	0	-2.11173e-08		0	104.529
			89.75	4e-06	0.224313	0	-2.205e-08		0	104.578
			90	4e-06	0.234147	0	-2.30166e-08		0	104.512
			90.25	4e-06	0.244339	0	-2.40186e-08		0	104.442
			90.5	4e-06	0.254907	0	-2.50574e-08		0	104.448
			90.75	4e-06	0.265867	0	-2.61347e-08		0	104.485
			91	4e-06	0.277235	0	-2.72522e-08		0	104.502
			91.25	4e-06	0.289029	0	-2.84115e-08		0	104.547
			91.5	4e-06	0.301266	0	-2.96145e-08		0	104.65
			91.75	4e-06	0.313967	0	-3.08629e-08		0	104.723
			92	4e-06	0.327149	0	-3.21588e-08		0	104.642
			92.25	4e-06	0.340834	0	-3.3504e-08		0	104.43
			92.5	4e-06	0.355043	0	-3.49007e-08		0	104.31
			92.75	4e-06	0.369797	0	-3.6351e-08		0	104.459
			93	4e-06	0.385119	0	-3.78572e-08		0	104.782
			93.25	4e-06	0.401032	0	-3.94215e-08		0	104.978
			93.5	4e-06	0.417562	0	-4.10463e-08		0	104.853
			93.75	4e-06	0.434733	0	-4.27342e-08		0	104.504
			94	4e-06	0.452571	0	-4.44877e-08		0	104.272
			94.25	4e-06	0.471105	0	-4.63096e-08		0	104.386
			94.5	4e-06	0.490362	0	-4.82026e-08		0	104.744
			94.75	4e-06	0.510372	0	-5.01696e-08		0	105.019
			95	4e-06	0.531166	0	-5.22137e-08		0	104.995
			95.25	4e-06	0.552777	0	-5.43379e-08		0	104.743
			95.5	4e-06	0.575236	0	-5.65457e-08		0	104.533
			95.75	4e-06	0.598578	0	-5.88402e-08		0	104.487
			96	4e-06	0.62284	0	-6.12252e-08		0	104.584
			96.25	4e-06	0.648059	0	-6.37042e-08		0	104.766
			96.5	4e-06	0.674273	0	-6.6281e-08		0	104.961
			96.75	4e-06	0.701523	0	-6.89597e-08		0	105.038
			97	4e-06	0.72985	0	-7.17442e-08		0	104.898
			97.25	4e-06	0.759298	0	-7.4639e-08		0	104.639
			97.5	4e-06	0.789913	0	-7.76484e-08		0	104.52
			97.75	4e-06	0.82174	0	-8.07771e-08		0	104.656
			98	4e-06	0.85483	0	-8.40298e-08		0	104.897
			98.25	4e-06	0.889233	0	-8.74116e-08		0	105.038
			98.5	4e-06	0.925001	0	-9.09276e-08		0	105.014
			98.75	4e-06	0.962191	0	-9.45833e-08		0	104.88
			99	4e-06	1.00086	0	-9.83843e-08		0	104.737
			99.25	4e-06	1.04106	0	-1.02336e-07		0	104.706
			99.5	4e-06	1.08287	0	-1.06446e-07		0	104.842
			99.75	4e-06	1.12633	0	-1.10718e-07		0	105.045
			100	4e-06	1.17153	0	-1.15161e-07		0	105.129
			100.25	4e-06	1.21853	0	-1.19781e-07		0	105.006
			100.5	4e-06	1.26739	0	-1.24585e-07		0	104.794
			100.75	4e-06	1.31821	0	-1.2958e-07		0	104.697
			101	4e-06	1.37105	0	-1.34774e-07		0	104.807
			101.25	4e-06	1.42599	0	-1.40175e-07		0	105.038
			101.5	4e-06	1.48313	0	-1.45791e-07		0	105.217
			101.75	4e-06	1.54254	0	-1.51632e-07		0	105.211
			102	4e-06	1.60432	0	-1.57705e-07		0	105.031
			102.25	4e-06	1.66857	0	-1.6402e-07		0	104.823
			102.5	4e-06	1.73538	0	-1.70588e-07		0	104.757
			102.75	4e-06	1.80485	0	-1.77417e-07		0	104.897
			103	4e-06	1.8771	0	-1.84519e-07		0	105.125
			103.25	4e-06	1.95223	0	-1.91904e-07		0	105.249
			103.5	4e-06	2.03036	0	-1.99584e-07		0	105.2
			103.75	4e-06	2.1116	0	-2.07571e-07		0	105.077
			104	4e-06	2.19609	0	-2.15876e-07		0	105.028
			104.25	4e-06	2.28396	0	-2.24513e-07		0	105.053
			104.5	4e-06	2.37533	0	-2.33495e-07		0	105.048
			104.75	4e-06	2.47035	0	-2.42835e-07		0	104.992
			105	4e-06	2.56916	0	-2.52549e-07		0	105.004
			105.25	4e-06	2.67192	0	-2.6265e-07		0	105.174
			105.5	4e-06	2.77879	0	-2.73155e-07		0	105.357
			105.75	4e-06	2.88992	0	-2.84079e-07		0	105.357
			106	4e-06	3.00549	0	-2.95439e-07		0	105.169
			106.25	4e-06	3.12567	0	-3.07254e-07		0	104.971
			106.5	4e-06	3.25066	0			0	104.934
			106.75	4e-06	3.37565	0			0	105.092
			107	4e-06	3.50064	0			0	105.323
			107.25	4e-06	3.62563	0			0	105.462
			107.5	4e-06	3.75061	0			0	105.443
			107.75	4e-06	3.8756	0			0	105.293
			108	4e-06	4.00059	0			0	105.09
			108.25	4e-06	4.12558	0			0	104.954
			108.5	4e-06	4.25056	0			0	105.015
			108.75	4e-06	4.37555	0			0	105.269
			109	4e-06	4.50054	0			0	105.523
			109.25	4e-06	4.62553	0			0	105.593
			109.5	4e-06	4.75052	0			0	105.462
			109.75	4e-06	4.8755	0			0	105.257
			110	4e-06	5.00049	0			0	105.113
			110.25	4e-06	5.12548	0			0	105.119
			110.5	4e-06	5.25047	0			0	105.275
			110.75	4e-06	5.37545	0			0	105.464
			111	4e-06	5.50044	0			0	105.543
			111.25	4e-06	5.62543	0			0	105.486
			111.5	4e-06	5.75042	0			0	105.395
			111.75	4e-06	5.8754	0			0.0127511	105.35
			112	4e-06	6.00039	0			0.0359068	105.32
			112.25	4e-06	6.12538	0			0	105.285
			112.5	4e-06	6.25037	0			0	105.326
			112.75	4e-06	6.37536	0			0	105.5
			113	4e-06	6.50034	0			0	105.692
			113.25	4e-06	6.62533	0			0	105.694
			113.5	4e-06	6.75032	0			0	105.465
			113.75	4e-06	6.87531	0			0	105.219
			114	4e-06	7.00029	0			0	105.21
			114.25	4e-06	7.12528	0			0	105.44
			114.5	4e-06	7.25027	0			0	105.664
			114.75	4e-06	7.37526	0			0	105.695
			115	4e-06	7.50025	0			0	105.59
			115.25	4e-06	7.62523	0			0	105.518
			115.5	4e-06	7.75022	0			0	105.539
			115.75	4e-06	7.87521	0			0	105.579
			116	4e-06	8.0002	0			0	105.573
			116.25	4e-06	8.12518	0			0	105.523
			116.5	4e-06	8.25017	0			0	105.488
			116.75	4e-06	8.37516	0			0	105.545
			117	4e-06	8.50015	0			0	105.672
			117.25	4e-06	8.62513	0			0	105.755
			117.5	4e-06	8.75012	0			0.0131484	105.716
			117.75	4e-06	8.87511	0			0	105.608
			118	4e-06	9.0001	0			0	105.574
			118.25	4e-06	9.12509	0			0.14583	105.64
			118.5	4e-06	9.25007	0			0	105.71
			118.75	4e-06	9.37506	0			0	105.719
			119	4e-06	9.50005	0			0	105.693
			119.25	4e-06	9.62504	0			0	105.683
			119.5	4e-06	9.75002	0			0	105.702
			119.75	4e-06	9.87501	0			0	105.719
			120	4e-06	10	10			0.164707	105.712
									0	105.706
									0	105.755
									0	105.843
									0.35692	105.878
									0	105.817
									0	105.725
									0.271317	105.682
									0	105.715
									0.10002	105.806
									0.0618127	105.899
									0	105.961
									0	105.981
									0	105.922
									0.206693	105.801
									0	105.732
									0.145485	105.793
									0	105.938
									0.312427	106.052
									0.159901	106.044
									0.140379	105.919
									0.115423	105.779
									0.0719264	105.782
									0.107645	105.966
									0.101129	106.166
									0.246557	106.183
									0.212477	106.033
									0.173585	105.907
									0	105.924
									0.3325	105.999
									0.173578	106.036
									0.0351152	106.051
									0.24845	106.089
									0.411627	106.114
									0.635996	106.105
									0	106.107
									0.422312	106.128
									0.343242	106.125
									0.357318	106.102
									0.458448	106.105
									0.37614	106.139
									0.21009	106.16
									0.271747	106.144
									0.334721	106.125
									0.348428	106.162
									0.28384	106.242
									0.340269	106.307
									0.10848	106.326
									0.718493	106.277
									0.266763	106.166
									0.414366	106.09
									0.652926	106.138
									0.736273	106.271
									0.566245	106.378
									0.424168	106.392
									0.226671	106.34
									0.829926	106.299
									0.78018	106.306
									0.561247	106.32
									0.604863	106.317
									0.595677	106.324
									0.620698	106.38
									0.698417	106.449
									0.521432	106.444
									0.712988	106.366
									0.56199	106.298
									0.600876	106.302
									0.492103	106.384
									0.633246	106.515
									0.315214	106.621
									0.444568	106.632
									0.52956	106.533
									0.356424	106.381
									0.624993	106.294
									0.468253	106.315
									0.562736	106.413
									0.79088	106.544
									0.94111	106.666
									0.498993	106.705
									0.578767	106.667
									0.248486	106.631
									0.797217	106.587
									0.456123	106.484
									0.753603	106.379
									0.558638	106.432
									0.804673	106.647
									0.565348	106.812
									0.703133	106.781
									0.58548	106.669
									0.67271	106.636
									0.55967	106.657
									0.603371	106.676
									0.351745	106.7
									0.725272	106.753
									0.624246	106.771
									0.521734	106.685
									0.638412	106.538
									0.838281	106.482
									0.593648	106.618
									0.958431	106.871
									0.406326	107.058
									0.751738	107.033
									1.37228	106.802
									1.53077	106.57
									1.31052	106.551
									1.18478	106.767
									0.628213	107.029
									0	107.109
									0	106.957
									0	106.722
									0	106.61
									0	106.683
									0.897565	106.872
									0.868175	107.046
									0.785582	107.116
									0.794511	107.081
									0.653139	106.979
									0.35883	106.871
									0.678064	106.817
									0.422849	106.858
									0.950022	106.967
									0.569802	107.061
									0.685505	107.091
									0.748751	107.066
									0.903889	107.028
									0.681785	107.016
									0.509163	107.014
									0.753589	106.994
									0.884172	106.991
									0.686249	107.05
									0.396807	107.162
									0.259899	107.243
									0.371136	107.207
									0.476423	107.089
									0.668392	107.025
									0	107.066
									0.760657	107.143
									0.682901	107.186
									0.746891	107.199
									0.599565	107.22
									0.60961	107.222
									0.563576	107.194
									0.520322	107.183
									0.700015	107.209
									0.716385	107.222
									0.645327	107.241
									0.712336	107.313
									0.560874	107.384
									0.621889	107.351
									0.694814	107.221
									0.849945	107.122
									0.410573	107.175
									0.637886	107.349
									0.775718	107.496
									1.09995	107.516
									0.979041	107.424
									0.944441	107.268
									0.857386	107.139
									1.15762	107.184
									0.906866	107.418
									0.952443	107.643
									1.10158	107.669
									0.952999	107.501
									0.932538	107.294
									1.10293	107.222
									0.919142	107.317
									1.11446	107.476
									0.760657	107.573
									1.06748	107.586
									0.999421	107.569
									1.00992	107.547
									1.35026	107.503
									1.09077	107.454
									0.850575	107.467
									1.27454	107.553
									0.969965	107.621
									0.921003	107.614
									1.05087	107.576
									0.807533	107.551
									0.9716	107.542
									1.1126	107.576
									1.23165	107.658
									1.07958	107.711
									1.01885	107.677
									1.34401	107.591
									1.58887	107.554
									1.31596	107.617
									1.08853	107.735
									1.23766	107.807
									1.23752	107.777
									1.29918	107.694
									1.47218	107.634
									1.12134	107.627
									1.35511	107.674
									1.13985	107.767
									1.05791	107.887
									1.39091	107.941
									1.02589	107.835
									1.09685	107.636
									1.34943	107.555
									1.05127	107.724
									1.502	107.998
									1.12283	108.095
									1.24313	107.929
									1.42416	107.692
									1.32453	107.612
									1.409	107.725
									1.49007	108.111
									1.31992	108.168
									1.57959	108.053
									1.44672	107.823
									1.3765	107.635
									1.50797	107.662
									1.30028	107.931
									1.4631	108.227
									1.59667	108.282
									1.54909	108.065
									1.2196	107.802
									1.27002	107.735
									1.39482	107.922
									1.3716	108.179
									1.60747	108.273
									1.19463	108.134
									1.21058	107.918
									1.35359	107.87
									1.15673	108.027
									1.59292	108.202
									1.23042	108.232
									1.36822	108.147
									1.40717	108.072
									1.67059	108.089
									1.69346	108.149
									1.34956	108.155
									1.81354	108.113
									1.70705	108.112
									1.80241	108.187
									1.55503	108.261
									1.73251	108.253
									1.88826	108.187
									1.57566	108.155
									1.92549	108.2
									1.97675	108.277
									1.74632	108.295
									1.82629	108.244
									2.03803	108.199
									1.99214	108.241
									1.86916	108.335
									1.95986	108.389
									1.8299	108.377
									1.93708	108.34
									2.03641	108.283
									2.14745	108.225
									1.9567	108.25
									2.04562	108.394
									1.8556	108.544
									2.25659	108.547
									1.81307	108.385
									1.90502	108.225
									1.96166	108.233
									2.12729	108.388
									1.92903	108.555
									1.86485	108.609
									2.00086	108.551
									1.9095	108.467
									1.91776	108.402
									1.85885	108.363
									1.98042	108.368
									1.76884	108.446
									1.88956	108.593
									1.99651	108.702
									2.03584	108.671
									1.59842	108.535
									2.02854	108.436
									1.6124	108.452
									2.15468	108.538
									1.77742	108.617
									1.69927	108.677
									2.17365	108.714
									2.04389	108.669
									1.87856	108.56
									2.10091	108.513
									2.28326	108.595
									1.84894	108.703
									2.10654	108.756
									2.16247	108.769
									2.09111	108.745
									2.68771	108.666
									2.13784	108.582
									2.31648	108.584
									2.35645	108.69
									2.30548	108.84
									2.64098	108.948
									2.49286	108.921
									2.6617	108.758
									3.02689	108.605
									2.57173	108.613
									2.74058	108.753
									2.84533	108.883
									3.24926	108.932
									3.07965	108.908
									2.85932	108.866
									2.76459	108.846
									3.21434	108.824
									3.20149	108.802
									3.12463	108.834
									3.37988	108.907
									3.30273	108.953
									3.07502	108.966
									3.32701	108.97
									3.44457	108.972
									3.29767	108.962
									3.34185	108.924
									3.00013	108.875
									3.4153	108.866
									3.20554	108.943
									3.17121	109.073
									3.35961	109.156
									3.30659	109.142
									2.99364	109.047
									2.88813	108.943
									3.05469	108.923
									3.22742	108.974
									3.24405	109.052
									3.19344	109.15
									3.21196	109.218
									3.12087	109.202
									2.82303	109.1
									3.15794	108.994
									3.32059	109
									3.27324	109.124
									3.06409	109.258
									2.86655	109.292
									3.2987	109.21
									3.15567	109.105
									3.29447	109.094
									3.07261	109.189
									3.23478	109.297
									2.98083	109.312
									2.79432	109.238
									2.99266	109.185
									3.28525	109.225
									3.0187	109.307
									2.72071	109.334
									3.3374	109.275
									2.91095	109.211
									2.92249	109.246
									3.02058	109.368
									3.11605	109.414
									3.02558	109.33
									3.02293	109.29
									2.89215	109.316
									2.75697	109.38
									2.85564	109.455
									3.17548	109.504
									3.01069	109.482
									2.72502	109.406
									3.22491	109.362
									3.05684	109.396
									2.98659	109.456
									2.85842	109.47
									3.01491	109.436
									2.95603	109.463
									3.32008	109.583
									2.814	109.662
									3.22241	109.588
									2.84125	109.455
									3.02293	109.422
									3.06057	109.493
									2.89142	109.583
									2.94374	109.644
									3.24134	109.66
									3.2669	109.631
									2.95481	109.598
									2.95967	109.595
									3.13745	109.602
									2.92983	109.598
									3.49374	109.61
									2.84582	109.676
									3.11594	109.776
									3.21569	109.811
									3.23998	109.719
									2.78936	109.579
									3.19364	109.523
									2.9727	109.633
									2.94239	109.861
									2.96459	110.02
									3.02416	109.95
									2.88683	109.702
									2.72127	109.503
									2.89739	109.522
									2.99599	109.776
									2.84051	110.07
									2.81887	110.163
									3.0437	109.987
									2.92189	109.699
									2.54485	109.552
									3.1313	109.653
									2.89106	109.886
									3.0074	110.056
									2.87699	110.09
									2.93707	110.045
									2.75739	109.882
									3.32286	110.104
									2.97573	110.168
									2.93519	110.035
									2.92872	109.88
									2.70676	109.871
									3.08583	109.969
									2.96775	110.073
									2.95266	110.144
									3.10318	110.145
									2.8664	110.063
									3.10736	109.971
									3.04389	109.963
									3.22024	110.058
									3.286	110.175
									3.19439	110.206
									2.92378	110.138
									2.96825	110.072
									3.42814	110.084
									3.07193	110.16
									3.15616	110.231
									3.15501	110.236
									3.10798	110.175
									3.2506	110.118
									3.16033	110.264
									3.32647	110.327
									3.4577	110.264
									3.36977	110.162
									2.88495	110.27
									3.03325	110.387
									3.42242	110.402
									3.1315	110.287
									3.39739	110.164
									3.63484	110.204
									3.40624	110.528
									3.67733	110.291
									3.3179	110.124
									3.25781	110.429
									3.31508	110.629
									3.27337	110.64
									3.58781	110.332
									3.49829	110.297
									3.38185	110.39
									3.55785	110.516
									2.91359	110.551
									3.35911	110.508
									3.36932	110.519
									3.46568	110.57
									3.19712	110.599
									3.52106	110.568
									3.19332	110.511
									3.36977	110.475
									3.64282	110.505
									3.21192	110.6
									3.45514	110.711
									3.37303	110.764
									3.64194	110.707
									3.05752	110.572
									3.44655	110.483
									3.42413	110.533
									3.59899	110.692
									3.70199	110.838
									3.57302	110.848
									3.55557	110.73
									3.65751	110.598
									3.61816	110.56
									3.65003	110.667
									3.31697	110.819
									3.45415	110.845
									3.75397	110.731
									3.44274	110.636
									3.74418	110.701
									3.63738	110.859
									3.50853	110.952
									3.54767	110.909
									3.8632	110.797
									3.618	110.725
									3.81224	110.732
									3.81072	110.818
									3.3963	110.941
									3.87712	110.993
									3.704	110.924
									3.69485	110.806
									3.70101	110.745
									3.57563	110.803
									3.55477	110.975
									3.70549	111.128
									3.70902	111.131
									3.78238	110.99
									3.87587	110.813
									3.68623	110.735
									3.76615	110.849
									3.5627	111.097
									3.88815	111.266
									3.55558	111.204
									3.57943	110.983
									3.88691	110.84
									3.48581	110.894
									3.55472	111.056
									3.6899	111.183
									3.88359	111.226
									3.71245	111.196
									3.81164	111.075
									3.93915	110.922
									3.90021	110.907
									3.83727	111.099
									3.77566	111.35
									3.84053	111.437
									3.96463	111.292
									4.07966	111.044
									4.14478	110.911
									3.7955	111.021
									3.77856	111.288
									3.82581	111.478
									4.02008	111.424
									3.81491	111.202
									3.79986	111.044
									4.04184	111.072
									4.01067	111.24
									3.60886	111.421
									3.84	111.504
									3.85133	111.436
									4.04109	111.236
									3.84112	111.076
									3.82059	111.12
									4.04565	111.352
									3.65258	111.576
									3.83816	111.617
									3.89318	111.453
									3.57124	111.234
									4.1745	111.173
									3.74827	111.316
									4.01265	111.503
									3.75771	111.563
									4.21331	111.49
									4.04869	111.391
									3.82718	111.388
									4.06809	111.473
									3.97775	111.548
									4.23534	111.557
									3.97036	111.523
									3.9392	111.485
									3.98913	111.459
									3.87991	111.465
									4.12486	111.533
									4.17955	111.63
									3.78052	111.658
									4.17285	111.596
									3.77709	111.541
									4.02131	111.571
									3.87231	111.604
									3.70655	111.64
									3.82262	111.678
									4.1384	111.696
									3.92455	111.674
									4.12584	111.633
									3.97818	111.614
									3.93437	111.643
									3.99052	111.707
									3.90766	111.781
									3.78429	111.838
									3.73514	111.826
									3.68783	111.7
									3.88942	111.543
									3.9468	111.531
									3.73666	111.736
									4.01856	112.002
									3.91919	112.089
									3.78496	111.917
									3.80674	111.666
									3.84484	111.588
									3.9831	111.713
									3.9453	111.887
									3.99341	111.964
									3.88728	111.94
									3.95332	111.891
									3.48088	111.877
									4.00333	111.882
									4.00586	111.867
									4.12318	111.837
									3.9892	111.861
									3.83523	111.979
									3.89188	112.08
									3.91174	112.036
									3.95431	111.904
									3.87776	111.866
									4.14073	111.963
									4.2835	112.074
									4.11285	112.084
									3.86896	111.992
									3.86065	111.911
									3.94798	111.96
									4.11905	112.108
									4.19929	112.205
									4.30555	112.165
									3.99646	112.048
									4.06739	111.971
									4.12804	111.986
									4.22602	112.065
									3.83472	112.15
									4.24068	112.206
									4.30193	112.217
									4.07318	112.196
									4.23619	112.169
									4.10292	112.129
									4.11258	112.101
									4.07006	112.123
									4.41293	112.205
									4.11571	112.296
									4.52445	112.322
									4.24676	112.26
									4.53754	112.176
									4.33782	112.147
									4.37172	112.187
									4.07877	112.281
									4.45607	112.4
									4.16772	112.485
									4.52663	112.446
									4.48751	112.255
									4.2701	112.043
									4.67577	112.025
									4.34088	112.285
									4.41313	112.628
									4.20858	112.74
									4.39098	112.521
									4.19534	112.198
									4.37263	112.077
									4.13169	112.237
									4.54679	112.499
									4.24101	112.649
									4.51495	112.626
									4.19494	112.481
									4.318	112.318
									4.12853	112.256
									4.22218	112.365
									4.37924	112.579
									3.90317	112.71
									4.19026	112.639
									3.92963	112.465
									4.30758	112.407
									4.24408	112.523
									4.28349	112.651
									4.23645	112.626
									4.40219	112.49
									4.3188	112.429
									4.14473	112.52
									4.55463	112.669
									4.61404	112.746
									4.14522	112.72
									4.5218	112.669
									4.26743	112.66
									4.18606	112.656
									4.68849	112.621
									3.92616	112.601
									4.26396	112.69
									4.37938	112.703
									4.13532	112.722
									4.37906	112.804
									4.64706	112.871
									4.30193	112.83
									4.50118	112.721
									4.40182	112.67
									4.39597	112.74
									4.0803	112.834
									4.09217	112.839
									4.56507	112.784
									4.43806	112.772
									4.12737	112.813
									4.24854	112.857
									4.11092	112.899
									4.47746	112.975
									4.52262	113.042
									4.26205	112.991
									4.40997	112.815
									4.31957	112.66
									4.33552	112.677
									4.18536	112.858
									4.42996	113.079
									4.32073	113.215
									4.33942	113.199
									4.44228	113.034
									4.57149	112.833
									4.32148	112.769
									4.26167	112.874
									4.48713	113.047
									4.37403	113.178
									4.37709	113.204
									4.24235	113.11
									4.45646	112.962
									4.37577	112.887
									4.70215	112.96
									4.22831	113.139
									4.30865	113.317
									4.60282	113.392
									4.61589	113.309
									4.53957	113.102
									4.29393	112.913
									4.41969	112.886
									4.44179	113.039
									4.45109	113.274
									4.55716	113.43
									4.54792	113.402
									4.314	113.217
									4.71555	113.055
									4.6675	113.076
									4.5387	113.276
									4.48269	113.475
									4.79721	113.478
									4.65232	113.274
									4.8657	113.077
									4.58899	113.09
									4.69291	113.266
									5.07856	113.426
									5.16217	113.479
									5.1042	113.458
									5.03874	113.393
									4.68955	113.275
									5.13903	113.178
									5.11032	113.23
									4.92534	113.439
									5.04889	113.639
									5.33871	113.653
									4.96022	113.479
									4.94178	113.276
									4.81653	113.209
									5.4722	113.317
									5.26909	113.512
									5.05858	113.666
									5.13934	113.698
									5.3616	113.428
									5.32374	113.299
									5.2121	113.326
									5.2987	113.532
									4.95417	113.781
									5.21943	113.855
									5.36829	113.686
									4.82114	113.431
									5.12246	113.322
									5.00635	113.438
									4.96229	113.662
									4.87495	113.785
									4.9178	113.742
									5.18111	113.642
									4.59401	113.596
									4.79747	113.637
									4.90519	113.713
									5.25626	113.739
									4.76685	113.697
									4.8968	113.662
									4.80783	113.685
									4.72937	113.735
									5.02997	113.77
									5.11968	113.787
									5.17445	113.806
									4.95996	113.809
									4.86646	113.775
									5.24115	113.738
									4.65947	113.747
									4.62568	113.8
									5.34766	113.867
									4.714	113.916
									5.03736	113.895
									5.1269	113.812
									4.84937	113.77
									4.65751	113.837
									5.00441	113.944
									4.99588	113.975
									5.05285	113.916
									4.96422	113.865
									5.04545	113.901
									5.00015	113.963
									5.16534	113.979
									5.08877	113.975
									5.092	113.993
									5.20904	114.017
									5.0544	114.007
									5.07813	113.967
									5.32416	113.953
									4.75363	113.996
									4.92262	114.067
									4.9827	114.118
									5.2455	114.11
									4.78051	114.044
									4.83659	113.977
									5.08026	113.984
									4.81411	114.11
									4.56177	114.262
									4.67923	114.294
									5.29839	114.163
									4.93619	113.97
									4.93173	113.882
									5.0582	114.009
									4.86643	114.288
									4.90737	114.488
									4.66488	114.429
									5.18739	114.148
									5.29801	113.9
									5.11777	113.902
									5.03891	114.145
									5.20131	114.55
									5.2829	114.452
									5.35174	114.22
									5.24229	114.056
									5.12743	114.08
									4.92671	114.248
									4.91317	114.407
									5.04622	114.447
									5.03035	114.377
									5.26936	114.297
									4.5295	114.291
									4.48309	114.356
									4.64245	114.443
									4.60144	114.473
									4.93251	114.391
									4.38602	114.273
									4.53802	114.277
									4.51379	114.44
									5.03192	114.603
									4.38356	114.58
									4.68351	114.377
									4.77967	114.223
									4.91566	114.326
									4.79361	114.581
									4.59789	114.7
									4.30608	114.597
									4.68275	114.439
									4.60524	114.412
									4.62384	114.524
									4.71608	114.636
									4.81257	114.632
									4.57721	114.541
									4.77194	114.472
									4.38356	114.501
									4.1831	114.609
									4.21151	114.691
									4.60445	114.67
									4.33099	114.591
									4.36227	114.566
									4.61725	114.707
									4.33979	114.721
									4.63933	114.695
									4.55138	114.684
									4.3642	114.666
									4.29094	114.623
									4.39253	114.618
									4.4727	114.714
									4.34405	114.873
									4.77187	114.795
									4.63277	114.599
									4.81916	114.562
									4.69157	114.996
									4.58276	114.945
									5.17617	114.829
									4.29049	114.732
									4.79212	114.695
									4.40962	114.725
									4.70936	114.828
									4.77123	114.994
									4.37077	115.121
									4.73334	115.061
									5.10616	114.627
									4.62929	114.694
									4.82035	114.989
									5.15026	115.246
									4.6057	115.254
									4.55543	115.027
									4.73063	114.771
									4.75113	114.698
									4.64012	114.849
									4.84162	115.084
									4.53881	115.228
									5.08527	115.218
									4.69116	115.097
									4.78979	114.964
									5.0029	114.918
									4.69157	114.995
									4.68576	115.129
									4.55967	115.137
									4.78669	115.047
									4.65715	115.072
									4.54228	115.205
									4.93832	115.306
									4.89307	115.249
									4.99671	115.058
									4.76893	114.942
									4.75924	115.061
									5.15916	115.329
									5.08565	115.502
									5.22412	115.445
									4.83698	115.235
									5.44149	115.067
									5.00482	115.035
									5.29915	115.135
									4.96346	115.318
									5.36606	115.186
									5.28832	115.25
									5.49872	115.34
									5.27943	115.395
									5.38069	115.438
									5.28369	115.469
									5.38076	115.446
									5.50858	115.398
									5.40454	115.381
									5.60041	115.401
									5.1222	115.408
									5.23188	115.394
									5.4237	115.403
									5.47771	115.467
									5.58878	115.571
									5.79535	115.649
									5.40859	115.614
									5.4733	115.461
									5.62677	115.308
									5.15399	115.309
									5.57522	115.51
									5.31598	115.76
									5.7934	115.843
									5.97283	115.701
									5.5261	115.465
									5.83347	115.326
									5.93686	115.414
									5.79844	115.662
									5.92089	115.855
									5.2698	115.867
									5.97283	115.707
									6.06119	115.493
									6.12863	115.55
									6.1759	115.819
									6.05029	115.969
									6.29457	115.873
									6.24566	115.64
									6.26864	115.519
									6.10835	115.602
									6.17707	115.794
									6.0608	115.92
									6.37006	115.889
									6.40339	115.774
									6.24875	115.719
									6.3314	115.773
									6.11892	115.853
									6.49732	115.853
									6.40759	115.803
									6.09548	115.819
									6.22158	115.898
									6.13261	115.947
									6.21691	115.931
									6.31749	115.887
									5.82977	115.867
									5.96436	115.863
									6.14227	115.876
									6.27222	115.944
									6.11908	116.056
									6.27572	116.104
									6.29969	116.016
									5.84757	115.871
									6.27262	115.838
									6.38014	115.948
									6.20145	116.081
									6.28461	116.129
									6.46946	116.086
									6.59982	115.986
									6.53445	116.015
									6.41958	116.097
									6.49035	116.165
									6.59518	116.159
									6.66595	116.102
									6.65358	116.052
									6.38283	116.047
									6.77887	116.106
									6.47567	116.206
									6.68838	116.251
									6.72009	116.185
									6.40179	116.141
									6.734	116.159
									6.14034	116.206
									6.54297	116.218
									6.4919	116.19
									6.688	116.204
									6.72589	116.294
									6.10671	116.37
									6.57235	116.347
									6.16123	116.27
									6.45902	116.251
									6.67601	116.31
									6.66826	116.377
									6.78546	116.371
									6.3403	116.285
									6.65472	116.236
									6.84578	116.335
									6.8779	116.502
									6.89723	116.56
									6.60137	116.454
									6.67505	116.303
									6.67021	116.281
									6.58512	116.508
									6.54715	116.529
									6.70176	116.461
									6.91594	116.388
									7.29276	116.396
									7.15711	116.491
									7.20829	116.614
									7.08776	116.656
									7.36929	116.556
									7.40257	116.419
									7.14434	116.414
									7.42076	116.558
									7.52375	116.697
									7.06257	116.689
									7.48342	116.566
									7.50745	116.458
									7.52217	116.458
									7.46335	116.565
									7.44322	116.724
									7.53031	116.846
									7.82881	116.83
									7.60202	116.682
									7.85746	116.522
									7.87948	116.462
									7.95347	116.509
									8.35571	116.653
									7.80547	116.856
									7.96204	116.998
									8.07969	116.954
									8.17634	116.724
									8.01146	116.49
									8.15114	116.454
									8.03179	116.944
									8.05929	117.088
									8.11819	117.005
									8.23887	116.793
									8.10002	116.637
									7.7932	116.771
									8.33057	116.925
									8.2613	117.005
									8.38545	116.919
									8.01455	116.891
									8.04279	116.808
									8.28682	116.748
									7.8146	116.826
									8.0803	117.008
									8.28723	117.151
									8.25164	117.159
									8.04705	117.062
									8.20485	116.936
									7.80494	116.842
									8.21722	116.922
									8.31701	117.055
									8.14684	117.172
									8.28682	117.21
									7.93682	117.147
									8.12866	117.008
									8.23464	116.901
									8.21839	116.948
									8.28644	117.121
									8.31042	117.253
									8.32745	117.249
									8.18899	117.17
									8.0455	117.107
									8.02462	117.059
									8.22186	117.075
									8.04203	117.38
									8.22457	117.383
									7.97975	117.211
									8.32591	117.044
									8.26944	117.07
									8.29843	117.257
									8.20599	117.38
									8.20214	117.209
									8.14646	117.171
									8.26247	117.229
									8.30424	117.328
									7.97048	117.414
									8.2671	117.268
									7.86721	117.257
									8.30616	117.285
									8.34213	117.362
									8.14196	117.475
									8.00294	117.549
									8.02771	117.519
									8.11046	117.425
									8.17662	117.358
									8.54634	117.344
									8.20369	117.472
									8.25745	117.556
									8.06137	117.547
									8.00761	117.455
									8.16365	117.4
									8.32705	117.611
									8.15958	117.664
									8.37153	117.599
									8.10086	117.504
									8.27024	117.473
									8.13444	117.501
									8.40519	117.547
									8.06948	117.609
									8.17353	117.662
									8.13756	117.673
									8.06677	117.656
									8.07335	117.66
									8.36071	117.666
									8.44463	117.641
									8.07954	117.608
									8.09655	117.622
									8.20707	117.7
									8.52701	117.784
									8.37024	117.794
									8.22921	117.718
									8.27257	117.629
									8.42529	117.618
									8.14156	117.719
									8.5796	117.898
									8.52353	118.016
									7.98594	117.929
									7.88034	117.666
									8.33328	117.461
									8.22921	117.538
									8.63105	117.864
									8.4463	118.15
									8.07336	118.156
									8.41292	117.894
									8.16656	117.622
									8.45109	117.572
									8.15687	117.788
									8.43382	118.097
									8.65512	118.051
									7.99166	117.743
									8.51192	117.594
									8.44851	117.728
									8.03383	118.059
									8.34137	118.325
									8.71636	118.298
									8.13033	118.004
									8.51018	117.731
									8.40364	117.72
									8.27801	117.937
									8.27369	118.16
									8.16873	118.216
									8.52123	118.135
									8.3201	118.048
									8.62141	118.019
									8.53304	118.03
									8.49509	118.04
									8.40138	118.063
									8.3408	118.146
									8.18072	118.246
									8.57136	118.251
									8.39482	118.126
									8.25816	117.981
									8.07968	117.967
									8.65298	118.117
									8.35189	118.34
									8.32436	118.474
									8.56233	118.401
									8.33133	118.145
									8.65926	117.911
									8.59052	117.919
									8.43596	118.218
									8.40256	118.553
									8.49288	118.608
									8.22624	118.34
									8.52356	118.011
									8.39287	117.928
									8.47053	118.181
									8.34545	118.551
									8.39835	118.716
									8.30819	118.553
									8.40798	118.192
									8.6115	117.947
									8.58051	118.066
									8.68877	118.466
									8.35439	118.757
									8.44246	118.702
									8.58676	118.405
									8.6539	118.16
									8.23244	118.132
									8.72392	118.334
									8.41249	118.63
									8.58401	118.807
									8.98005	118.723
									8.63032	118.414
									8.57613	118.143
									8.27296	118.176
									8.66825	118.47
									8.70706	118.719
									8.99582	118.748
									8.69195	118.644
									8.70978	118.591
									8.49311	118.587
									8.70375	118.538
									8.64661	118.46
									9.17256	118.442
									8.50357	118.509
									8.48833	118.619
									8.64582	118.742
									8.55332	118.833
									8.89427	118.821
									8.59428	118.675
									8.97255	118.499
									8.68712	118.457
									8.83264	118.603
									8.92768	118.818
									8.57788	118.924
									8.5652	118.853
									8.80589	118.696
									8.65232	118.583
									8.54853	118.569
									9.00129	118.666
									9.09372	118.847
									8.69931	118.999
									8.79467	118.981
									8.73188	118.802
									9.05628	118.648
									9.06536	118.673
									8.80085	118.839
									8.91868	118.954
									8.58186	118.915
									8.92023	118.811
									8.87412	118.768
									8.73729	118.825
									8.91286	118.951
									8.56818	119.075
									9.4775	119.088
									9.32489	118.933
									9.17452	118.743
									8.96321	118.734
									9.08147	118.932
									9.24414	119.145
									9.10805	119.179
									8.92394	118.889
									9.06946	118.859
									9.1485	118.95
									8.94574	119.083
									8.88335	119.15
									9.31497	119.109
									9.06572	119.023
									9.04821	119.019
									9.1684	119.096
									9.00413	119.15
									9.37242	119.133
									9.33125	119.083
									9.17223	119.066
									9.07637	119.11
									9.45212	119.196
									9.5	119.27
									9.30032	119.26
									9.37425	119.161
									9.37427	119.07
									9.168	119.079
									9.52755	119.176
									9.42602	119.29
									9.33734	119.348
									9.53301	119.326
									9.63153	119.246
									9.85868	119.168
									9.45639	119.19
									9.72727	119.342
									9.7286	119.451
									9.87206	119.37
									9.38629	119.203
									9.80526	119.139
									9.83447	119.212
									9.64398	119.369
									9.64807	119.521
									10.0003	119.567
									10.0555	119.489
									9.87547	119.346
									10.0179	119.219
									9.4822	119.191
									9.8655	119.312
									9.99527	119.529
									9.67753	119.686
									9.84817	119.628
									10.2392	119.382
									10.0651	119.218
									9.95036	119.327
									9.76064	119.593
									9.76194	119.771
									10.413	119.704
									10.1907	119.439
									9.83834	119.243
									10.3922	119.302
									10.0297	119.551
									10.222	119.775
									10.1095	119.838
									10.1173	119.734
									9.96885	119.545
									10.1548	119.41
									10.4218	119.427
									10.0467	119.568
									10.509	119.705
									10.1634	119.752
									10.113	119.746
									10.2691	119.759
									10.2557	119.758
									10.5784	119.669
									10.3006	119.537
									10.4595	119.517
									10.2279	119.686
									10.3676	119.905
									10.3011	119.95
									10.6085	119.782
									10.3775	119.616
									10.4341	119.646
									10.4139	119.808
									10.1791	119.9
									10.769	119.842
									10.6369	119.759
									10.4458	119.771
									10.7242	119.83
									10.6701	119.867
									10.5506	119.902
									10.4011	119.981
									10.6037	120.019
									10.328	119.911
									10.5855	119.713
									10.3167	119.641
									10.2216	119.8
									10.7432	120.054
									10.5868	120.159
									10.4334	120.033
									10.5278	119.821
									11.0072	119.732
									10.9238	119.818
									10.7503	119.944
									10.679	119.963
									10.926	119.874
									10.85	119.835
									10.6638	119.932
									10.9917	120.025
									10.8344	119.96
									11.0241	119.8
									10.8137	119.762

## Sheet: Model_Chem XX nM 1x10^-6
EXPLICIT numerical solution for advective, dispersive/diffusive transport and simple reactions (as described by H.D. Schulz, in Chapter 15: Conceptual Models and Computer Models. In: Marine Geochemistry Eds. H.D. Schulz & M. Zabel, 2nd ed., 2006, Springer, Berlin)
How to use this spreadsheet:
1. Set your EXCEL via Tools – Options – Calculation to Calculation = Manual, to Iteration = 1 and to Maximum Iterations = 1000
2. Now each pressing of the F9 key is one time step of the explicit numerical solution
3. An input of ‘1’ into position B10 and pressing F9 resets the spreadsheet to the start conditions
4. An input of ‘0’ into position B10 and repeated pressing F9 performs the model calculation. In B26 the time since the model started is given in years
5. Note the two diagrams towards the right with A)measured phosphate and particulate P profiles (red) and profiles resulting from the model (green) and B) flux rates used for production and consumption in the modes
Reset = 1	1		x	D	C H2S	C H2S_start	H2S oxid-rate		From Schulz-Vogt et al. (2019)
			(m)	m2/s	(µmol/L)	(µmol/L)	µmol/L*s		Sulfide (µM)	depth (m)
delta_x =	0.25		80	1e-06	0	0	0		0	104.081
dt_max =	62500		80.25	1e-06	0	0	0		0	104.22
delta_t =	8000		80.5	1e-06	0	0	0		0	104.216
			80.75	1e-06	0	0	0		0	104.078
k =	0		81	1e-06	0	0	0		0	103.944
k (10 nM) =	-9.53e-08		81.25	1e-06	0	0	0		0	103.95
c (MnO2) =	0		81.5	1e-06	0	0	0		0	104.128
			81.75	1e-06	0	0	0		0	104.369
			82	1e-06	0	0	0		0	104.439
TIME COUNT:			82.25	1e-06	0	0	0		0	104.217
			82.5	1e-06	0	0	0		0	103.899
t_total(s) =	0		82.75	1e-06	0	0	0		0	103.843
t_total(h) =	0		83	1e-06	0	0	0		0	104.126
t_total(d) =	0		83.25	1e-06	0	0	0		0	104.464
t_total(yrs) =	0		83.5	1e-06	0	0	0		0	104.551
			83.75	1e-06	0	0	0		0	104.344
			84	1e-06	0	0	0		0	104.069
			84.25	1e-06	0	0	0		0	103.983
			84.5	1e-06	0	0	0		0	104.123
			84.75	1e-06	0	0	0		0	104.328
			85	1e-06	0	0	0		0	104.439
			85.25	1e-06	0	0	0		0	104.423
			85.5	1e-06	0	0	0		0	104.327
			85.75	1e-06	0	0	0		0	104.232
			86	1e-06	0	0	0		0	104.218
			86.25	1e-06	0	0	0		0	104.282
			86.5	1e-06	0	0	0		0	104.365
			86.75	1e-06	0	0	0		0	104.425
			87	1e-06	0	0	0		0	104.441
			87.25	1e-06	0	0	0		0	104.398
			87.5	1e-06	0	0	0		0	104.332
			87.75	1e-06	0	0	0		0	104.315
			88	1e-06	0	0	0		0	104.391
			88.25	1e-06	0	0	0		0	104.504
			88.5	1e-06	0	0	0		0	104.523
			88.75	1e-06	0	0	0		0	104.417
			89	1e-06	0	0	0		0	104.328
			89.25	1e-06	0	0	0		0	104.389
			89.5	1e-06	0	0	0		0	104.529
			89.75	1e-06	0	0	0		0	104.578
			90	1e-06	0	0	0		0	104.512
			90.25	1e-06	0	0	0		0	104.442
			90.5	1e-06	0	0	0		0	104.448
			90.75	1e-06	0	0	0		0	104.485
			91	1e-06	0	0	0		0	104.502
			91.25	1e-06	0	0	0		0	104.547
			91.5	1e-06	0	0	0		0	104.65
			91.75	1e-06	0	0	0		0	104.723
			92	1e-06	0	0	0		0	104.642
			92.25	1e-06	0	0	0		0	104.43
			92.5	1e-06	0	0	0		0	104.31
			92.75	1e-06	0	0	0		0	104.459
			93	1e-06	0	0	0		0	104.782
			93.25	1e-06	0	0	0		0	104.978
			93.5	1e-06	0	0	0		0	104.853
			93.75	1e-06	0	0	0		0	104.504
			94	1e-06	0	0	0		0	104.272
			94.25	1e-06	0	0	0		0	104.386
			94.5	1e-06	0	0	0		0	104.744
			94.75	1e-06	0	0	0		0	105.019
			95	1e-06	0	0	0		0	104.995
			95.25	1e-06	0	0	0		0	104.743
			95.5	1e-06	0	0	0		0	104.533
			95.75	1e-06	0	0	0		0	104.487
			96	1e-06	0	0	0		0	104.584
			96.25	1e-06	0	0	0		0	104.766
			96.5	1e-06	0	0	0		0	104.961
			96.75	1e-06	0	0	0		0	105.038
			97	1e-06	0	0	0		0	104.898
			97.25	1e-06	0	0	0		0	104.639
			97.5	1e-06	0	0	0		0	104.52
			97.75	1e-06	0	0	0		0	104.656
			98	1e-06	0	0	0		0	104.897
			98.25	1e-06	0	0	0		0	105.038
			98.5	1e-06	0	0	0		0	105.014
			98.75	1e-06	0	0	0		0	104.88
			99	1e-06	0	0	0		0	104.737
			99.25	1e-06	0	0	0		0	104.706
			99.5	1e-06	0	0	0		0	104.842
			99.75	1e-06	0	0	0		0	105.045
			100	1e-06	0	0	0		0	105.129
			100.25	1e-06	0	0	0		0	105.006
			100.5	1e-06	0	0	0		0	104.794
			100.75	1e-06	0	0	0		0	104.697
			101	1e-06	0	0	0		0	104.807
			101.25	1e-06	0	0	0		0	105.038
			101.5	1e-06	0	0	0		0	105.217
			101.75	1e-06	0	0	0		0	105.211
			102	1e-06	0	0	0		0	105.031
			102.25	1e-06	0	0	0		0	104.823
			102.5	1e-06	0	0	0		0	104.757
			102.75	1e-06	0	0	0		0	104.897
			103	1e-06	0	0	0		0	105.125
			103.25	1e-06	0	0	0		0	105.249
			103.5	1e-06	0	0	0		0	105.2
			103.75	1e-06	0	0	0		0	105.077
			104	1e-06	0	0	0		0	105.028
			104.25	1e-06	0	0	0		0	105.053
			104.5	1e-06	0	0	0		0	105.048
			104.75	1e-06	0	0	0		0	104.992
			105	1e-06	0	0	0		0	105.004
			105.25	1e-06	0	0	0		0	105.174
			105.5	1e-06	0	0	0		0	105.357
			105.75	1e-06	0	0	0		0	105.357
			106	1e-06	0	0	0		0	105.169
			106.25	1e-06	0	0	0		0	104.971
			106.5	1e-06	0	0			0	104.934
			106.75	1e-06	0	0			0	105.092
			107	1e-06	0	0			0	105.323
			107.25	1e-06	0	0			0	105.462
			107.5	1e-06	0	0			0	105.443
			107.75	1e-06	0	0			0	105.293
			108	1e-06	0	0			0	105.09
			108.25	1e-06	0	0			0	104.954
			108.5	1e-06	0	0			0	105.015
			108.75	1e-06	0	0			0	105.269
			109	1e-06	0	0			0	105.523
			109.25	1e-06	0	0			0	105.593
			109.5	1e-06	0	0			0	105.462
			109.75	1e-06	0	0			0	105.257
			110	1e-06	0	0			0	105.113
			110.25	1e-06	0	0			0	105.119
			110.5	1e-06	0	0			0	105.275
			110.75	1e-06	0	0			0	105.464
			111	1e-06	0	0			0	105.543
			111.25	1e-06	0	0			0	105.486
			111.5	1e-06	0	0			0	105.395
			111.75	1e-06	0	0			0.0127511	105.35
			112	1e-06	0	0			0.0359068	105.32
			112.25	1e-06	0	0			0	105.285
			112.5	1e-06	0	0			0	105.326
			112.75	1e-06	0	0			0	105.5
			113	1e-06	0	0			0	105.692
			113.25	1e-06	0	0			0	105.694
			113.5	1e-06	0	0			0	105.465
			113.75	1e-06	0	0			0	105.219
			114	1e-06	0	0			0	105.21
			114.25	1e-06	0	0			0	105.44
			114.5	1e-06	0	0			0	105.664
			114.75	1e-06	0	0			0	105.695
			115	1e-06	0	0			0	105.59
			115.25	1e-06	0	0			0	105.518
			115.5	1e-06	0	0			0	105.539
			115.75	1e-06	0	0			0	105.579
			116	1e-06	0	0			0	105.573
			116.25	1e-06	0	0			0	105.523
			116.5	1e-06	0	0			0	105.488
			116.75	1e-06	0	0			0	105.545
			117	1e-06	0	0			0	105.672
			117.25	1e-06	0	0			0	105.755
			117.5	1e-06	0	0			0.0131484	105.716
			117.75	1e-06	0	0			0	105.608
			118	1e-06	0	0			0	105.574
			118.25	1e-06	0	0			0.14583	105.64
			118.5	1e-06	0	0			0	105.71
			118.75	1e-06	0	0			0	105.719
			119	1e-06	0	0			0	105.693
			119.25	1e-06	0	0			0	105.683
			119.5	1e-06	0	0			0	105.702
			119.75	1e-06	0	0			0	105.719
			120	9.8125e-07	10	10			0.164707	105.712
									0	105.706
									0	105.755
									0	105.843
									0.35692	105.878
									0	105.817
									0	105.725
									0.271317	105.682
									0	105.715
									0.10002	105.806
									0.0618127	105.899
									0	105.961
									0	105.981
									0	105.922
									0.206693	105.801
									0	105.732
									0.145485	105.793
									0	105.938
									0.312427	106.052
									0.159901	106.044
									0.140379	105.919
									0.115423	105.779
									0.0719264	105.782
									0.107645	105.966
									0.101129	106.166
									0.246557	106.183
									0.212477	106.033
									0.173585	105.907
									0	105.924
									0.3325	105.999
									0.173578	106.036
									0.0351152	106.051
									0.24845	106.089
									0.411627	106.114
									0.635996	106.105
									0	106.107
									0.422312	106.128
									0.343242	106.125
									0.357318	106.102
									0.458448	106.105
									0.37614	106.139
									0.21009	106.16
									0.271747	106.144
									0.334721	106.125
									0.348428	106.162
									0.28384	106.242
									0.340269	106.307
									0.10848	106.326
									0.718493	106.277
									0.266763	106.166
									0.414366	106.09
									0.652926	106.138
									0.736273	106.271
									0.566245	106.378
									0.424168	106.392
									0.226671	106.34
									0.829926	106.299
									0.78018	106.306
									0.561247	106.32
									0.604863	106.317
									0.595677	106.324
									0.620698	106.38
									0.698417	106.449
									0.521432	106.444
									0.712988	106.366
									0.56199	106.298
									0.600876	106.302
									0.492103	106.384
									0.633246	106.515
									0.315214	106.621
									0.444568	106.632
									0.52956	106.533
									0.356424	106.381
									0.624993	106.294
									0.468253	106.315
									0.562736	106.413
									0.79088	106.544
									0.94111	106.666
									0.498993	106.705
									0.578767	106.667
									0.248486	106.631
									0.797217	106.587
									0.456123	106.484
									0.753603	106.379
									0.558638	106.432
									0.804673	106.647
									0.565348	106.812
									0.703133	106.781
									0.58548	106.669
									0.67271	106.636
									0.55967	106.657
									0.603371	106.676
									0.351745	106.7
									0.725272	106.753
									0.624246	106.771
									0.521734	106.685
									0.638412	106.538
									0.838281	106.482
									0.593648	106.618
									0.958431	106.871
									0.406326	107.058
									0.751738	107.033
									1.37228	106.802
									1.53077	106.57
									1.31052	106.551
									1.18478	106.767
									0.628213	107.029
									0	107.109
									0	106.957
									0	106.722
									0	106.61
									0	106.683
									0.897565	106.872
									0.868175	107.046
									0.785582	107.116
									0.794511	107.081
									0.653139	106.979
									0.35883	106.871
									0.678064	106.817
									0.422849	106.858
									0.950022	106.967
									0.569802	107.061
									0.685505	107.091
									0.748751	107.066
									0.903889	107.028
									0.681785	107.016
									0.509163	107.014
									0.753589	106.994
									0.884172	106.991
									0.686249	107.05
									0.396807	107.162
									0.259899	107.243
									0.371136	107.207
									0.476423	107.089
									0.668392	107.025
									0	107.066
									0.760657	107.143
									0.682901	107.186
									0.746891	107.199
									0.599565	107.22
									0.60961	107.222
									0.563576	107.194
									0.520322	107.183
									0.700015	107.209
									0.716385	107.222
									0.645327	107.241
									0.712336	107.313
									0.560874	107.384
									0.621889	107.351
									0.694814	107.221
									0.849945	107.122
									0.410573	107.175
									0.637886	107.349
									0.775718	107.496
									1.09995	107.516
									0.979041	107.424
									0.944441	107.268
									0.857386	107.139
									1.15762	107.184
									0.906866	107.418
									0.952443	107.643
									1.10158	107.669
									0.952999	107.501
									0.932538	107.294
									1.10293	107.222
									0.919142	107.317
									1.11446	107.476
									0.760657	107.573
									1.06748	107.586
									0.999421	107.569
									1.00992	107.547
									1.35026	107.503
									1.09077	107.454
									0.850575	107.467
									1.27454	107.553
									0.969965	107.621
									0.921003	107.614
									1.05087	107.576
									0.807533	107.551
									0.9716	107.542
									1.1126	107.576
									1.23165	107.658
									1.07958	107.711
									1.01885	107.677
									1.34401	107.591
									1.58887	107.554
									1.31596	107.617
									1.08853	107.735
									1.23766	107.807
									1.23752	107.777
									1.29918	107.694
									1.47218	107.634
									1.12134	107.627
									1.35511	107.674
									1.13985	107.767
									1.05791	107.887
									1.39091	107.941
									1.02589	107.835
									1.09685	107.636
									1.34943	107.555
									1.05127	107.724
									1.502	107.998
									1.12283	108.095
									1.24313	107.929
									1.42416	107.692
									1.32453	107.612
									1.409	107.725
									1.49007	108.111
									1.31992	108.168
									1.57959	108.053
									1.44672	107.823
									1.3765	107.635
									1.50797	107.662
									1.30028	107.931
									1.4631	108.227
									1.59667	108.282
									1.54909	108.065
									1.2196	107.802
									1.27002	107.735
									1.39482	107.922
									1.3716	108.179
									1.60747	108.273
									1.19463	108.134
									1.21058	107.918
									1.35359	107.87
									1.15673	108.027
									1.59292	108.202
									1.23042	108.232
									1.36822	108.147
									1.40717	108.072
									1.67059	108.089
									1.69346	108.149
									1.34956	108.155
									1.81354	108.113
									1.70705	108.112
									1.80241	108.187
									1.55503	108.261
									1.73251	108.253
									1.88826	108.187
									1.57566	108.155
									1.92549	108.2
									1.97675	108.277
									1.74632	108.295
									1.82629	108.244
									2.03803	108.199
									1.99214	108.241
									1.86916	108.335
									1.95986	108.389
									1.8299	108.377
									1.93708	108.34
									2.03641	108.283
									2.14745	108.225
									1.9567	108.25
									2.04562	108.394
									1.8556	108.544
									2.25659	108.547
									1.81307	108.385
									1.90502	108.225
									1.96166	108.233
									2.12729	108.388
									1.92903	108.555
									1.86485	108.609
									2.00086	108.551
									1.9095	108.467
									1.91776	108.402
									1.85885	108.363
									1.98042	108.368
									1.76884	108.446
									1.88956	108.593
									1.99651	108.702
									2.03584	108.671
									1.59842	108.535
									2.02854	108.436
									1.6124	108.452
									2.15468	108.538
									1.77742	108.617
									1.69927	108.677
									2.17365	108.714
									2.04389	108.669
									1.87856	108.56
									2.10091	108.513
									2.28326	108.595
									1.84894	108.703
									2.10654	108.756
									2.16247	108.769
									2.09111	108.745
									2.68771	108.666
									2.13784	108.582
									2.31648	108.584
									2.35645	108.69
									2.30548	108.84
									2.64098	108.948
									2.49286	108.921
									2.6617	108.758
									3.02689	108.605
									2.57173	108.613
									2.74058	108.753
									2.84533	108.883
									3.24926	108.932
									3.07965	108.908
									2.85932	108.866
									2.76459	108.846
									3.21434	108.824
									3.20149	108.802
									3.12463	108.834
									3.37988	108.907
									3.30273	108.953
									3.07502	108.966
									3.32701	108.97
									3.44457	108.972
									3.29767	108.962
									3.34185	108.924
									3.00013	108.875
									3.4153	108.866
									3.20554	108.943
									3.17121	109.073
									3.35961	109.156
									3.30659	109.142
									2.99364	109.047
									2.88813	108.943
									3.05469	108.923
									3.22742	108.974
									3.24405	109.052
									3.19344	109.15
									3.21196	109.218
									3.12087	109.202
									2.82303	109.1
									3.15794	108.994
									3.32059	109
									3.27324	109.124
									3.06409	109.258
									2.86655	109.292
									3.2987	109.21
									3.15567	109.105
									3.29447	109.094
									3.07261	109.189
									3.23478	109.297
									2.98083	109.312
									2.79432	109.238
									2.99266	109.185
									3.28525	109.225
									3.0187	109.307
									2.72071	109.334
									3.3374	109.275
									2.91095	109.211
									2.92249	109.246
									3.02058	109.368
									3.11605	109.414
									3.02558	109.33
									3.02293	109.29
									2.89215	109.316
									2.75697	109.38
									2.85564	109.455
									3.17548	109.504
									3.01069	109.482
									2.72502	109.406
									3.22491	109.362
									3.05684	109.396
									2.98659	109.456
									2.85842	109.47
									3.01491	109.436
									2.95603	109.463
									3.32008	109.583
									2.814	109.662
									3.22241	109.588
									2.84125	109.455
									3.02293	109.422
									3.06057	109.493
									2.89142	109.583
									2.94374	109.644
									3.24134	109.66
									3.2669	109.631
									2.95481	109.598
									2.95967	109.595
									3.13745	109.602
									2.92983	109.598
									3.49374	109.61
									2.84582	109.676
									3.11594	109.776
									3.21569	109.811
									3.23998	109.719
									2.78936	109.579
									3.19364	109.523
									2.9727	109.633
									2.94239	109.861
									2.96459	110.02
									3.02416	109.95
									2.88683	109.702
									2.72127	109.503
									2.89739	109.522
									2.99599	109.776
									2.84051	110.07
									2.81887	110.163
									3.0437	109.987
									2.92189	109.699
									2.54485	109.552
									3.1313	109.653
									2.89106	109.886
									3.0074	110.056
									2.87699	110.09
									2.93707	110.045
									2.75739	109.882
									3.32286	110.104
									2.97573	110.168
									2.93519	110.035
									2.92872	109.88
									2.70676	109.871
									3.08583	109.969
									2.96775	110.073
									2.95266	110.144
									3.10318	110.145
									2.8664	110.063
									3.10736	109.971
									3.04389	109.963
									3.22024	110.058
									3.286	110.175
									3.19439	110.206
									2.92378	110.138
									2.96825	110.072
									3.42814	110.084
									3.07193	110.16
									3.15616	110.231
									3.15501	110.236
									3.10798	110.175
									3.2506	110.118
									3.16033	110.264
									3.32647	110.327
									3.4577	110.264
									3.36977	110.162
									2.88495	110.27
									3.03325	110.387
									3.42242	110.402
									3.1315	110.287
									3.39739	110.164
									3.63484	110.204
									3.40624	110.528
									3.67733	110.291
									3.3179	110.124
									3.25781	110.429
									3.31508	110.629
									3.27337	110.64
									3.58781	110.332
									3.49829	110.297
									3.38185	110.39
									3.55785	110.516
									2.91359	110.551
									3.35911	110.508
									3.36932	110.519
									3.46568	110.57
									3.19712	110.599
									3.52106	110.568
									3.19332	110.511
									3.36977	110.475
									3.64282	110.505
									3.21192	110.6
									3.45514	110.711
									3.37303	110.764
									3.64194	110.707
									3.05752	110.572
									3.44655	110.483
									3.42413	110.533
									3.59899	110.692
									3.70199	110.838
									3.57302	110.848
									3.55557	110.73
									3.65751	110.598
									3.61816	110.56
									3.65003	110.667
									3.31697	110.819
									3.45415	110.845
									3.75397	110.731
									3.44274	110.636
									3.74418	110.701
									3.63738	110.859
									3.50853	110.952
									3.54767	110.909
									3.8632	110.797
									3.618	110.725
									3.81224	110.732
									3.81072	110.818
									3.3963	110.941
									3.87712	110.993
									3.704	110.924
									3.69485	110.806
									3.70101	110.745
									3.57563	110.803
									3.55477	110.975
									3.70549	111.128
									3.70902	111.131
									3.78238	110.99
									3.87587	110.813
									3.68623	110.735
									3.76615	110.849
									3.5627	111.097
									3.88815	111.266
									3.55558	111.204
									3.57943	110.983
									3.88691	110.84
									3.48581	110.894
									3.55472	111.056
									3.6899	111.183
									3.88359	111.226
									3.71245	111.196
									3.81164	111.075
									3.93915	110.922
									3.90021	110.907
									3.83727	111.099
									3.77566	111.35
									3.84053	111.437
									3.96463	111.292
									4.07966	111.044
									4.14478	110.911
									3.7955	111.021
									3.77856	111.288
									3.82581	111.478
									4.02008	111.424
									3.81491	111.202
									3.79986	111.044
									4.04184	111.072
									4.01067	111.24
									3.60886	111.421
									3.84	111.504
									3.85133	111.436
									4.04109	111.236
									3.84112	111.076
									3.82059	111.12
									4.04565	111.352
									3.65258	111.576
									3.83816	111.617
									3.89318	111.453
									3.57124	111.234
									4.1745	111.173
									3.74827	111.316
									4.01265	111.503
									3.75771	111.563
									4.21331	111.49
									4.04869	111.391
									3.82718	111.388
									4.06809	111.473
									3.97775	111.548
									4.23534	111.557
									3.97036	111.523
									3.9392	111.485
									3.98913	111.459
									3.87991	111.465
									4.12486	111.533
									4.17955	111.63
									3.78052	111.658
									4.17285	111.596
									3.77709	111.541
									4.02131	111.571
									3.87231	111.604
									3.70655	111.64
									3.82262	111.678
									4.1384	111.696
									3.92455	111.674
									4.12584	111.633
									3.97818	111.614
									3.93437	111.643
									3.99052	111.707
									3.90766	111.781
									3.78429	111.838
									3.73514	111.826
									3.68783	111.7
									3.88942	111.543
									3.9468	111.531
									3.73666	111.736
									4.01856	112.002
									3.91919	112.089
									3.78496	111.917
									3.80674	111.666
									3.84484	111.588
									3.9831	111.713
									3.9453	111.887
									3.99341	111.964
									3.88728	111.94
									3.95332	111.891
									3.48088	111.877
									4.00333	111.882
									4.00586	111.867
									4.12318	111.837
									3.9892	111.861
									3.83523	111.979
									3.89188	112.08
									3.91174	112.036
									3.95431	111.904
									3.87776	111.866
									4.14073	111.963
									4.2835	112.074
									4.11285	112.084
									3.86896	111.992
									3.86065	111.911
									3.94798	111.96
									4.11905	112.108
									4.19929	112.205
									4.30555	112.165
									3.99646	112.048
									4.06739	111.971
									4.12804	111.986
									4.22602	112.065
									3.83472	112.15
									4.24068	112.206
									4.30193	112.217
									4.07318	112.196
									4.23619	112.169
									4.10292	112.129
									4.11258	112.101
									4.07006	112.123
									4.41293	112.205
									4.11571	112.296
									4.52445	112.322
									4.24676	112.26
									4.53754	112.176
									4.33782	112.147
									4.37172	112.187
									4.07877	112.281
									4.45607	112.4
									4.16772	112.485
									4.52663	112.446
									4.48751	112.255
									4.2701	112.043
									4.67577	112.025
									4.34088	112.285
									4.41313	112.628
									4.20858	112.74
									4.39098	112.521
									4.19534	112.198
									4.37263	112.077
									4.13169	112.237
									4.54679	112.499
									4.24101	112.649
									4.51495	112.626
									4.19494	112.481
									4.318	112.318
									4.12853	112.256
									4.22218	112.365
									4.37924	112.579
									3.90317	112.71
									4.19026	112.639
									3.92963	112.465
									4.30758	112.407
									4.24408	112.523
									4.28349	112.651
									4.23645	112.626
									4.40219	112.49
									4.3188	112.429
									4.14473	112.52
									4.55463	112.669
									4.61404	112.746
									4.14522	112.72
									4.5218	112.669
									4.26743	112.66
									4.18606	112.656
									4.68849	112.621
									3.92616	112.601
									4.26396	112.69
									4.37938	112.703
									4.13532	112.722
									4.37906	112.804
									4.64706	112.871
									4.30193	112.83
									4.50118	112.721
									4.40182	112.67
									4.39597	112.74
									4.0803	112.834
									4.09217	112.839
									4.56507	112.784
									4.43806	112.772
									4.12737	112.813
									4.24854	112.857
									4.11092	112.899
									4.47746	112.975
									4.52262	113.042
									4.26205	112.991
									4.40997	112.815
									4.31957	112.66
									4.33552	112.677
									4.18536	112.858
									4.42996	113.079
									4.32073	113.215
									4.33942	113.199
									4.44228	113.034
									4.57149	112.833
									4.32148	112.769
									4.26167	112.874
									4.48713	113.047
									4.37403	113.178
									4.37709	113.204
									4.24235	113.11
									4.45646	112.962
									4.37577	112.887
									4.70215	112.96
									4.22831	113.139
									4.30865	113.317
									4.60282	113.392
									4.61589	113.309
									4.53957	113.102
									4.29393	112.913
									4.41969	112.886
									4.44179	113.039
									4.45109	113.274
									4.55716	113.43
									4.54792	113.402
									4.314	113.217
									4.71555	113.055
									4.6675	113.076
									4.5387	113.276
									4.48269	113.475
									4.79721	113.478
									4.65232	113.274
									4.8657	113.077
									4.58899	113.09
									4.69291	113.266
									5.07856	113.426
									5.16217	113.479
									5.1042	113.458
									5.03874	113.393
									4.68955	113.275
									5.13903	113.178
									5.11032	113.23
									4.92534	113.439
									5.04889	113.639
									5.33871	113.653
									4.96022	113.479
									4.94178	113.276
									4.81653	113.209
									5.4722	113.317
									5.26909	113.512
									5.05858	113.666
									5.13934	113.698
									5.3616	113.428
									5.32374	113.299
									5.2121	113.326
									5.2987	113.532
									4.95417	113.781
									5.21943	113.855
									5.36829	113.686
									4.82114	113.431
									5.12246	113.322
									5.00635	113.438
									4.96229	113.662
									4.87495	113.785
									4.9178	113.742
									5.18111	113.642
									4.59401	113.596
									4.79747	113.637
									4.90519	113.713
									5.25626	113.739
									4.76685	113.697
									4.8968	113.662
									4.80783	113.685
									4.72937	113.735
									5.02997	113.77
									5.11968	113.787
									5.17445	113.806
									4.95996	113.809
									4.86646	113.775
									5.24115	113.738
									4.65947	113.747
									4.62568	113.8
									5.34766	113.867
									4.714	113.916
									5.03736	113.895
									5.1269	113.812
									4.84937	113.77
									4.65751	113.837
									5.00441	113.944
									4.99588	113.975
									5.05285	113.916
									4.96422	113.865
									5.04545	113.901
									5.00015	113.963
									5.16534	113.979
									5.08877	113.975
									5.092	113.993
									5.20904	114.017
									5.0544	114.007
									5.07813	113.967
									5.32416	113.953
									4.75363	113.996
									4.92262	114.067
									4.9827	114.118
									5.2455	114.11
									4.78051	114.044
									4.83659	113.977
									5.08026	113.984
									4.81411	114.11
									4.56177	114.262
									4.67923	114.294
									5.29839	114.163
									4.93619	113.97
									4.93173	113.882
									5.0582	114.009
									4.86643	114.288
									4.90737	114.488
									4.66488	114.429
									5.18739	114.148
									5.29801	113.9
									5.11777	113.902
									5.03891	114.145
									5.20131	114.55
									5.2829	114.452
									5.35174	114.22
									5.24229	114.056
									5.12743	114.08
									4.92671	114.248
									4.91317	114.407
									5.04622	114.447
									5.03035	114.377
									5.26936	114.297
									4.5295	114.291
									4.48309	114.356
									4.64245	114.443
									4.60144	114.473
									4.93251	114.391
									4.38602	114.273
									4.53802	114.277
									4.51379	114.44
									5.03192	114.603
									4.38356	114.58
									4.68351	114.377
									4.77967	114.223
									4.91566	114.326
									4.79361	114.581
									4.59789	114.7
									4.30608	114.597
									4.68275	114.439
									4.60524	114.412
									4.62384	114.524
									4.71608	114.636
									4.81257	114.632
									4.57721	114.541
									4.77194	114.472
									4.38356	114.501
									4.1831	114.609
									4.21151	114.691
									4.60445	114.67
									4.33099	114.591
									4.36227	114.566
									4.61725	114.707
									4.33979	114.721
									4.63933	114.695
									4.55138	114.684
									4.3642	114.666
									4.29094	114.623
									4.39253	114.618
									4.4727	114.714
									4.34405	114.873
									4.77187	114.795
									4.63277	114.599
									4.81916	114.562
									4.69157	114.996
									4.58276	114.945
									5.17617	114.829
									4.29049	114.732
									4.79212	114.695
									4.40962	114.725
									4.70936	114.828
									4.77123	114.994
									4.37077	115.121
									4.73334	115.061
									5.10616	114.627
									4.62929	114.694
									4.82035	114.989
									5.15026	115.246
									4.6057	115.254
									4.55543	115.027
									4.73063	114.771
									4.75113	114.698
									4.64012	114.849
									4.84162	115.084
									4.53881	115.228
									5.08527	115.218
									4.69116	115.097
									4.78979	114.964
									5.0029	114.918
									4.69157	114.995
									4.68576	115.129
									4.55967	115.137
									4.78669	115.047
									4.65715	115.072
									4.54228	115.205
									4.93832	115.306
									4.89307	115.249
									4.99671	115.058
									4.76893	114.942
									4.75924	115.061
									5.15916	115.329
									5.08565	115.502
									5.22412	115.445
									4.83698	115.235
									5.44149	115.067
									5.00482	115.035
									5.29915	115.135
									4.96346	115.318
									5.36606	115.186
									5.28832	115.25
									5.49872	115.34
									5.27943	115.395
									5.38069	115.438
									5.28369	115.469
									5.38076	115.446
									5.50858	115.398
									5.40454	115.381
									5.60041	115.401
									5.1222	115.408
									5.23188	115.394
									5.4237	115.403
									5.47771	115.467
									5.58878	115.571
									5.79535	115.649
									5.40859	115.614
									5.4733	115.461
									5.62677	115.308
									5.15399	115.309
									5.57522	115.51
									5.31598	115.76
									5.7934	115.843
									5.97283	115.701
									5.5261	115.465
									5.83347	115.326
									5.93686	115.414
									5.79844	115.662
									5.92089	115.855
									5.2698	115.867
									5.97283	115.707
									6.06119	115.493
									6.12863	115.55
									6.1759	115.819
									6.05029	115.969
									6.29457	115.873
									6.24566	115.64
									6.26864	115.519
									6.10835	115.602
									6.17707	115.794
									6.0608	115.92
									6.37006	115.889
									6.40339	115.774
									6.24875	115.719
									6.3314	115.773
									6.11892	115.853
									6.49732	115.853
									6.40759	115.803
									6.09548	115.819
									6.22158	115.898
									6.13261	115.947
									6.21691	115.931
									6.31749	115.887
									5.82977	115.867
									5.96436	115.863
									6.14227	115.876
									6.27222	115.944
									6.11908	116.056
									6.27572	116.104
									6.29969	116.016
									5.84757	115.871
									6.27262	115.838
									6.38014	115.948
									6.20145	116.081
									6.28461	116.129
									6.46946	116.086
									6.59982	115.986
									6.53445	116.015
									6.41958	116.097
									6.49035	116.165
									6.59518	116.159
									6.66595	116.102
									6.65358	116.052
									6.38283	116.047
									6.77887	116.106
									6.47567	116.206
									6.68838	116.251
									6.72009	116.185
									6.40179	116.141
									6.734	116.159
									6.14034	116.206
									6.54297	116.218
									6.4919	116.19
									6.688	116.204
									6.72589	116.294
									6.10671	116.37
									6.57235	116.347
									6.16123	116.27
									6.45902	116.251
									6.67601	116.31
									6.66826	116.377
									6.78546	116.371
									6.3403	116.285
									6.65472	116.236
									6.84578	116.335
									6.8779	116.502
									6.89723	116.56
									6.60137	116.454
									6.67505	116.303
									6.67021	116.281
									6.58512	116.508
									6.54715	116.529
									6.70176	116.461
									6.91594	116.388
									7.29276	116.396
									7.15711	116.491
									7.20829	116.614
									7.08776	116.656
									7.36929	116.556
									7.40257	116.419
									7.14434	116.414
									7.42076	116.558
									7.52375	116.697
									7.06257	116.689
									7.48342	116.566
									7.50745	116.458
									7.52217	116.458
									7.46335	116.565
									7.44322	116.724
									7.53031	116.846
									7.82881	116.83
									7.60202	116.682
									7.85746	116.522
									7.87948	116.462
									7.95347	116.509
									8.35571	116.653
									7.80547	116.856
									7.96204	116.998
									8.07969	116.954
									8.17634	116.724
									8.01146	116.49
									8.15114	116.454
									8.03179	116.944
									8.05929	117.088
									8.11819	117.005
									8.23887	116.793
									8.10002	116.637
									7.7932	116.771
									8.33057	116.925
									8.2613	117.005
									8.38545	116.919
									8.01455	116.891
									8.04279	116.808
									8.28682	116.748
									7.8146	116.826
									8.0803	117.008
									8.28723	117.151
									8.25164	117.159
									8.04705	117.062
									8.20485	116.936
									7.80494	116.842
									8.21722	116.922
									8.31701	117.055
									8.14684	117.172
									8.28682	117.21
									7.93682	117.147
									8.12866	117.008
									8.23464	116.901
									8.21839	116.948
									8.28644	117.121
									8.31042	117.253
									8.32745	117.249
									8.18899	117.17
									8.0455	117.107
									8.02462	117.059
									8.22186	117.075
									8.04203	117.38
									8.22457	117.383
									7.97975	117.211
									8.32591	117.044
									8.26944	117.07
									8.29843	117.257
									8.20599	117.38
									8.20214	117.209
									8.14646	117.171
									8.26247	117.229
									8.30424	117.328
									7.97048	117.414
									8.2671	117.268
									7.86721	117.257
									8.30616	117.285
									8.34213	117.362
									8.14196	117.475
									8.00294	117.549
									8.02771	117.519
									8.11046	117.425
									8.17662	117.358
									8.54634	117.344
									8.20369	117.472
									8.25745	117.556
									8.06137	117.547
									8.00761	117.455
									8.16365	117.4
									8.32705	117.611
									8.15958	117.664
									8.37153	117.599
									8.10086	117.504
									8.27024	117.473
									8.13444	117.501
									8.40519	117.547
									8.06948	117.609
									8.17353	117.662
									8.13756	117.673
									8.06677	117.656
									8.07335	117.66
									8.36071	117.666
									8.44463	117.641
									8.07954	117.608
									8.09655	117.622
									8.20707	117.7
									8.52701	117.784
									8.37024	117.794
									8.22921	117.718
									8.27257	117.629
									8.42529	117.618
									8.14156	117.719
									8.5796	117.898
									8.52353	118.016
									7.98594	117.929
									7.88034	117.666
									8.33328	117.461
									8.22921	117.538
									8.63105	117.864
									8.4463	118.15
									8.07336	118.156
									8.41292	117.894
									8.16656	117.622
									8.45109	117.572
									8.15687	117.788
									8.43382	118.097
									8.65512	118.051
									7.99166	117.743
									8.51192	117.594
									8.44851	117.728
									8.03383	118.059
									8.34137	118.325
									8.71636	118.298
									8.13033	118.004
									8.51018	117.731
									8.40364	117.72
									8.27801	117.937
									8.27369	118.16
									8.16873	118.216
									8.52123	118.135
									8.3201	118.048
									8.62141	118.019
									8.53304	118.03
									8.49509	118.04
									8.40138	118.063
									8.3408	118.146
									8.18072	118.246
									8.57136	118.251
									8.39482	118.126
									8.25816	117.981
									8.07968	117.967
									8.65298	118.117
									8.35189	118.34
									8.32436	118.474
									8.56233	118.401
									8.33133	118.145
									8.65926	117.911
									8.59052	117.919
									8.43596	118.218
									8.40256	118.553
									8.49288	118.608
									8.22624	118.34
									8.52356	118.011
									8.39287	117.928
									8.47053	118.181
									8.34545	118.551
									8.39835	118.716
									8.30819	118.553
									8.40798	118.192
									8.6115	117.947
									8.58051	118.066
									8.68877	118.466
									8.35439	118.757
									8.44246	118.702
									8.58676	118.405
									8.6539	118.16
									8.23244	118.132
									8.72392	118.334
									8.41249	118.63
									8.58401	118.807
									8.98005	118.723
									8.63032	118.414
									8.57613	118.143
									8.27296	118.176
									8.66825	118.47
									8.70706	118.719
									8.99582	118.748
									8.69195	118.644
									8.70978	118.591
									8.49311	118.587
									8.70375	118.538
									8.64661	118.46
									9.17256	118.442
									8.50357	118.509
									8.48833	118.619
									8.64582	118.742
									8.55332	118.833
									8.89427	118.821
									8.59428	118.675
									8.97255	118.499
									8.68712	118.457
									8.83264	118.603
									8.92768	118.818
									8.57788	118.924
									8.5652	118.853
									8.80589	118.696
									8.65232	118.583
									8.54853	118.569
									9.00129	118.666
									9.09372	118.847
									8.69931	118.999
									8.79467	118.981
									8.73188	118.802
									9.05628	118.648
									9.06536	118.673
									8.80085	118.839
									8.91868	118.954
									8.58186	118.915
									8.92023	118.811
									8.87412	118.768
									8.73729	118.825
									8.91286	118.951
									8.56818	119.075
									9.4775	119.088
									9.32489	118.933
									9.17452	118.743
									8.96321	118.734
									9.08147	118.932
									9.24414	119.145
									9.10805	119.179
									8.92394	118.889
									9.06946	118.859
									9.1485	118.95
									8.94574	119.083
									8.88335	119.15
									9.31497	119.109
									9.06572	119.023
									9.04821	119.019
									9.1684	119.096
									9.00413	119.15
									9.37242	119.133
									9.33125	119.083
									9.17223	119.066
									9.07637	119.11
									9.45212	119.196
									9.5	119.27
									9.30032	119.26
									9.37425	119.161
									9.37427	119.07
									9.168	119.079
									9.52755	119.176
									9.42602	119.29
									9.33734	119.348
									9.53301	119.326
									9.63153	119.246
									9.85868	119.168
									9.45639	119.19
									9.72727	119.342
									9.7286	119.451
									9.87206	119.37
									9.38629	119.203
									9.80526	119.139
									9.83447	119.212
									9.64398	119.369
									9.64807	119.521
									10.0003	119.567
									10.0555	119.489
									9.87547	119.346
									10.0179	119.219
									9.4822	119.191
									9.8655	119.312
									9.99527	119.529
									9.67753	119.686
									9.84817	119.628
									10.2392	119.382
									10.0651	119.218
									9.95036	119.327
									9.76064	119.593
									9.76194	119.771
									10.413	119.704
									10.1907	119.439
									9.83834	119.243
									10.3922	119.302
									10.0297	119.551
									10.222	119.775
									10.1095	119.838
									10.1173	119.734
									9.96885	119.545
									10.1548	119.41
									10.4218	119.427
									10.0467	119.568
									10.509	119.705
									10.1634	119.752
									10.113	119.746
									10.2691	119.759
									10.2557	119.758
									10.5784	119.669
									10.3006	119.537
									10.4595	119.517
									10.2279	119.686
									10.3676	119.905
									10.3011	119.95
									10.6085	119.782
									10.3775	119.616
									10.4341	119.646
									10.4139	119.808
									10.1791	119.9
									10.769	119.842
									10.6369	119.759
									10.4458	119.771
									10.7242	119.83
									10.6701	119.867
									10.5506	119.902
									10.4011	119.981
									10.6037	120.019
									10.328	119.911
									10.5855	119.713
									10.3167	119.641
									10.2216	119.8
									10.7432	120.054
									10.5868	120.159
									10.4334	120.033
									10.5278	119.821
									11.0072	119.732
									10.9238	119.818
									10.7503	119.944
									10.679	119.963
									10.926	119.874
									10.85	119.835
									10.6638	119.932
									10.9917	120.025
									10.8344	119.96
									11.0241	119.8
									10.8137	119.762

## Sheet: Model_Chem XX nM 4x10^-6
EXPLICIT numerical solution for advective, dispersive/diffusive transport and simple reactions (as described by H.D. Schulz, in Chapter 15: Conceptual Models and Computer Models. In: Marine Geochemistry Eds. H.D. Schulz & M. Zabel, 2nd ed., 2006, Springer, Berlin)
How to use this spreadsheet:
1. Set your EXCEL via Tools – Options – Calculation to Calculation = Manual, to Iteration = 1 and to Maximum Iterations = 1000
2. Now each pressing of the F9 key is one time step of the explicit numerical solution
3. An input of ‘1’ into position B10 and pressing F9 resets the spreadsheet to the start conditions
4. An input of ‘0’ into position B10 and repeated pressing F9 performs the model calculation. In B26 the time since the model started is given in years
5. Note the two diagrams towards the right with A)measured phosphate and particulate P profiles (red) and profiles resulting from the model (green) and B) flux rates used for production and consumption in the modes
Reset = 1	1		x	D	C H2S	C H2S_start	H2S oxid-rate		From Schulz-Vogt et al. (2019)
			(m)	m2/s	(µmol/L)	(µmol/L)	µmol/L*s		Sulfide (µM)	depth (m)
delta_x =	0.25		80	4e-06	0	0	0		0	104.081
dt_max =	15625		80.25	4e-06	0	0	0		0	104.22
delta_t =	8000		80.5	4e-06	0	0	0		0	104.216
			80.75	4e-06	0	0	0		0	104.078
k =	0		81	4e-06	0	0	0		0	103.944
k (10 nM) =	-9.53e-08		81.25	4e-06	0	0	0		0	103.95
c (MnO2) =	0		81.5	4e-06	0	0	0		0	104.128
			81.75	4e-06	0	0	0		0	104.369
			82	4e-06	0	0	0		0	104.439
TIME COUNT:			82.25	4e-06	0	0	0		0	104.217
			82.5	4e-06	0	0	0		0	103.899
t_total(s) =	0		82.75	4e-06	0	0	0		0	103.843
t_total(h) =	0		83	4e-06	0	0	0		0	104.126
t_total(d) =	0		83.25	4e-06	0	0	0		0	104.464
t_total(yrs) =	0		83.5	4e-06	0	0	0		0	104.551
			83.75	4e-06	0	0	0		0	104.344
			84	4e-06	0	0	0		0	104.069
			84.25	4e-06	0	0	0		0	103.983
			84.5	4e-06	0	0	0		0	104.123
			84.75	4e-06	0	0	0		0	104.328
			85	4e-06	0	0	0		0	104.439
			85.25	4e-06	0	0	0		0	104.423
			85.5	4e-06	0	0	0		0	104.327
			85.75	4e-06	0	0	0		0	104.232
			86	4e-06	0	0	0		0	104.218
			86.25	4e-06	0	0	0		0	104.282
			86.5	4e-06	0	0	0		0	104.365
			86.75	4e-06	0	0	0		0	104.425
			87	4e-06	0	0	0		0	104.441
			87.25	4e-06	0	0	0		0	104.398
			87.5	4e-06	0	0	0		0	104.332
			87.75	4e-06	0	0	0		0	104.315
			88	4e-06	0	0	0		0	104.391
			88.25	4e-06	0	0	0		0	104.504
			88.5	4e-06	0	0	0		0	104.523
			88.75	4e-06	0	0	0		0	104.417
			89	4e-06	0	0	0		0	104.328
			89.25	4e-06	0	0	0		0	104.389
			89.5	4e-06	0	0	0		0	104.529
			89.75	4e-06	0	0	0		0	104.578
			90	4e-06	0	0	0		0	104.512
			90.25	4e-06	0	0	0		0	104.442
			90.5	4e-06	0	0	0		0	104.448
			90.75	4e-06	0	0	0		0	104.485
			91	4e-06	0	0	0		0	104.502
			91.25	4e-06	0	0	0		0	104.547
			91.5	4e-06	0	0	0		0	104.65
			91.75	4e-06	0	0	0		0	104.723
			92	4e-06	0	0	0		0	104.642
			92.25	4e-06	0	0	0		0	104.43
			92.5	4e-06	0	0	0		0	104.31
			92.75	4e-06	0	0	0		0	104.459
			93	4e-06	0	0	0		0	104.782
			93.25	4e-06	0	0	0		0	104.978
			93.5	4e-06	0	0	0		0	104.853
			93.75	4e-06	0	0	0		0	104.504
			94	4e-06	0	0	0		0	104.272
			94.25	4e-06	0	0	0		0	104.386
			94.5	4e-06	0	0	0		0	104.744
			94.75	4e-06	0	0	0		0	105.019
			95	4e-06	0	0	0		0	104.995
			95.25	4e-06	0	0	0		0	104.743
			95.5	4e-06	0	0	0		0	104.533
			95.75	4e-06	0	0	0		0	104.487
			96	4e-06	0	0	0		0	104.584
			96.25	4e-06	0	0	0		0	104.766
			96.5	4e-06	0	0	0		0	104.961
			96.75	4e-06	0	0	0		0	105.038
			97	4e-06	0	0	0		0	104.898
			97.25	4e-06	0	0	0		0	104.639
			97.5	4e-06	0	0	0		0	104.52
			97.75	4e-06	0	0	0		0	104.656
			98	4e-06	0	0	0		0	104.897
			98.25	4e-06	0	0	0		0	105.038
			98.5	4e-06	0	0	0		0	105.014
			98.75	4e-06	0	0	0		0	104.88
			99	4e-06	0	0	0		0	104.737
			99.25	4e-06	0	0	0		0	104.706
			99.5	4e-06	0	0	0		0	104.842
			99.75	4e-06	0	0	0		0	105.045
			100	4e-06	0	0	0		0	105.129
			100.25	4e-06	0	0	0		0	105.006
			100.5	4e-06	0	0	0		0	104.794
			100.75	4e-06	0	0	0		0	104.697
			101	4e-06	0	0	0		0	104.807
			101.25	4e-06	0	0	0		0	105.038
			101.5	4e-06	0	0	0		0	105.217
			101.75	4e-06	0	0	0		0	105.211
			102	4e-06	0	0	0		0	105.031
			102.25	4e-06	0	0	0		0	104.823
			102.5	4e-06	0	0	0		0	104.757
			102.75	4e-06	0	0	0		0	104.897
			103	4e-06	0	0	0		0	105.125
			103.25	4e-06	0	0	0		0	105.249
			103.5	4e-06	0	0	0		0	105.2
			103.75	4e-06	0	0	0		0	105.077
			104	4e-06	0	0	0		0	105.028
			104.25	4e-06	0	0	0		0	105.053
			104.5	4e-06	0	0	0		0	105.048
			104.75	4e-06	0	0	0		0	104.992
			105	4e-06	0	0	0		0	105.004
			105.25	4e-06	0	0	0		0	105.174
			105.5	4e-06	0	0	0		0	105.357
			105.75	4e-06	0	0	0		0	105.357
			106	4e-06	0	0	0		0	105.169
			106.25	4e-06	0	0	0		0	104.971
			106.5	4e-06	0	0			0	104.934
			106.75	4e-06	0	0			0	105.092
			107	4e-06	0	0			0	105.323
			107.25	4e-06	0	0			0	105.462
			107.5	4e-06	0	0			0	105.443
			107.75	4e-06	0	0			0	105.293
			108	4e-06	0	0			0	105.09
			108.25	4e-06	0	0			0	104.954
			108.5	4e-06	0	0			0	105.015
			108.75	4e-06	0	0			0	105.269
			109	4e-06	0	0			0	105.523
			109.25	4e-06	0	0			0	105.593
			109.5	4e-06	0	0			0	105.462
			109.75	4e-06	0	0			0	105.257
			110	4e-06	0	0			0	105.113
			110.25	4e-06	0	0			0	105.119
			110.5	4e-06	0	0			0	105.275
			110.75	4e-06	0	0			0	105.464
			111	4e-06	0	0			0	105.543
			111.25	4e-06	0	0			0	105.486
			111.5	4e-06	0	0			0	105.395
			111.75	4e-06	0	0			0.0127511	105.35
			112	4e-06	0	0			0.0359068	105.32
			112.25	4e-06	0	0			0	105.285
			112.5	4e-06	0	0			0	105.326
			112.75	4e-06	0	0			0	105.5
			113	4e-06	0	0			0	105.692
			113.25	4e-06	0	0			0	105.694
			113.5	4e-06	0	0			0	105.465
			113.75	4e-06	0	0			0	105.219
			114	4e-06	0	0			0	105.21
			114.25	4e-06	0	0			0	105.44
			114.5	4e-06	0	0			0	105.664
			114.75	4e-06	0	0			0	105.695
			115	4e-06	0	0			0	105.59
			115.25	4e-06	0	0			0	105.518
			115.5	4e-06	0	0			0	105.539
			115.75	4e-06	0	0			0	105.579
			116	4e-06	0	0			0	105.573
			116.25	4e-06	0	0			0	105.523
			116.5	4e-06	0	0			0	105.488
			116.75	4e-06	0	0			0	105.545
			117	4e-06	0	0			0	105.672
			117.25	4e-06	0	0			0	105.755
			117.5	4e-06	0	0			0.0131484	105.716
			117.75	4e-06	0	0			0	105.608
			118	4e-06	0	0			0	105.574
			118.25	4e-06	0	0			0.14583	105.64
			118.5	4e-06	0	0			0	105.71
			118.75	4e-06	0	0			0	105.719
			119	4e-06	0	0			0	105.693
			119.25	4e-06	0	0			0	105.683
			119.5	4e-06	0	0			0	105.702
			119.75	4e-06	0	0			0	105.719
			120	4e-06	10	10			0.164707	105.712
									0	105.706
									0	105.755
									0	105.843
									0.35692	105.878
									0	105.817
									0	105.725
									0.271317	105.682
									0	105.715
									0.10002	105.806
									0.0618127	105.899
									0	105.961
									0	105.981
									0	105.922
									0.206693	105.801
									0	105.732
									0.145485	105.793
									0	105.938
									0.312427	106.052
									0.159901	106.044
									0.140379	105.919
									0.115423	105.779
									0.0719264	105.782
									0.107645	105.966
									0.101129	106.166
									0.246557	106.183
									0.212477	106.033
									0.173585	105.907
									0	105.924
									0.3325	105.999
									0.173578	106.036
									0.0351152	106.051
									0.24845	106.089
									0.411627	106.114
									0.635996	106.105
									0	106.107
									0.422312	106.128
									0.343242	106.125
									0.357318	106.102
									0.458448	106.105
									0.37614	106.139
									0.21009	106.16
									0.271747	106.144
									0.334721	106.125
									0.348428	106.162
									0.28384	106.242
									0.340269	106.307
									0.10848	106.326
									0.718493	106.277
									0.266763	106.166
									0.414366	106.09
									0.652926	106.138
									0.736273	106.271
									0.566245	106.378
									0.424168	106.392
									0.226671	106.34
									0.829926	106.299
									0.78018	106.306
									0.561247	106.32
									0.604863	106.317
									0.595677	106.324
									0.620698	106.38
									0.698417	106.449
									0.521432	106.444
									0.712988	106.366
									0.56199	106.298
									0.600876	106.302
									0.492103	106.384
									0.633246	106.515
									0.315214	106.621
									0.444568	106.632
									0.52956	106.533
									0.356424	106.381
									0.624993	106.294
									0.468253	106.315
									0.562736	106.413
									0.79088	106.544
									0.94111	106.666
									0.498993	106.705
									0.578767	106.667
									0.248486	106.631
									0.797217	106.587
									0.456123	106.484
									0.753603	106.379
									0.558638	106.432
									0.804673	106.647
									0.565348	106.812
									0.703133	106.781
									0.58548	106.669
									0.67271	106.636
									0.55967	106.657
									0.603371	106.676
									0.351745	106.7
									0.725272	106.753
									0.624246	106.771
									0.521734	106.685
									0.638412	106.538
									0.838281	106.482
									0.593648	106.618
									0.958431	106.871
									0.406326	107.058
									0.751738	107.033
									1.37228	106.802
									1.53077	106.57
									1.31052	106.551
									1.18478	106.767
									0.628213	107.029
									0	107.109
									0	106.957
									0	106.722
									0	106.61
									0	106.683
									0.897565	106.872
									0.868175	107.046
									0.785582	107.116
									0.794511	107.081
									0.653139	106.979
									0.35883	106.871
									0.678064	106.817
									0.422849	106.858
									0.950022	106.967
									0.569802	107.061
									0.685505	107.091
									0.748751	107.066
									0.903889	107.028
									0.681785	107.016
									0.509163	107.014
									0.753589	106.994
									0.884172	106.991
									0.686249	107.05
									0.396807	107.162
									0.259899	107.243
									0.371136	107.207
									0.476423	107.089
									0.668392	107.025
									0	107.066
									0.760657	107.143
									0.682901	107.186
									0.746891	107.199
									0.599565	107.22
									0.60961	107.222
									0.563576	107.194
									0.520322	107.183
									0.700015	107.209
									0.716385	107.222
									0.645327	107.241
									0.712336	107.313
									0.560874	107.384
									0.621889	107.351
									0.694814	107.221
									0.849945	107.122
									0.410573	107.175
									0.637886	107.349
									0.775718	107.496
									1.09995	107.516
									0.979041	107.424
									0.944441	107.268
									0.857386	107.139
									1.15762	107.184
									0.906866	107.418
									0.952443	107.643
									1.10158	107.669
									0.952999	107.501
									0.932538	107.294
									1.10293	107.222
									0.919142	107.317
									1.11446	107.476
									0.760657	107.573
									1.06748	107.586
									0.999421	107.569
									1.00992	107.547
									1.35026	107.503
									1.09077	107.454
									0.850575	107.467
									1.27454	107.553
									0.969965	107.621
									0.921003	107.614
									1.05087	107.576
									0.807533	107.551
									0.9716	107.542
									1.1126	107.576
									1.23165	107.658
									1.07958	107.711
									1.01885	107.677
									1.34401	107.591
									1.58887	107.554
									1.31596	107.617
									1.08853	107.735
									1.23766	107.807
									1.23752	107.777
									1.29918	107.694
									1.47218	107.634
									1.12134	107.627
									1.35511	107.674
									1.13985	107.767
									1.05791	107.887
									1.39091	107.941
									1.02589	107.835
									1.09685	107.636
									1.34943	107.555
									1.05127	107.724
									1.502	107.998
									1.12283	108.095
									1.24313	107.929
									1.42416	107.692
									1.32453	107.612
									1.409	107.725
									1.49007	108.111
									1.31992	108.168
									1.57959	108.053
									1.44672	107.823
									1.3765	107.635
									1.50797	107.662
									1.30028	107.931
									1.4631	108.227
									1.59667	108.282
									1.54909	108.065
									1.2196	107.802
									1.27002	107.735
									1.39482	107.922
									1.3716	108.179
									1.60747	108.273
									1.19463	108.134
									1.21058	107.918
									1.35359	107.87
									1.15673	108.027
									1.59292	108.202
									1.23042	108.232
									1.36822	108.147
									1.40717	108.072
									1.67059	108.089
									1.69346	108.149
									1.34956	108.155
									1.81354	108.113
									1.70705	108.112
									1.80241	108.187
									1.55503	108.261
									1.73251	108.253
									1.88826	108.187
									1.57566	108.155
									1.92549	108.2
									1.97675	108.277
									1.74632	108.295
									1.82629	108.244
									2.03803	108.199
									1.99214	108.241
									1.86916	108.335
									1.95986	108.389
									1.8299	108.377
									1.93708	108.34
									2.03641	108.283
									2.14745	108.225
									1.9567	108.25
									2.04562	108.394
									1.8556	108.544
									2.25659	108.547
									1.81307	108.385
									1.90502	108.225
									1.96166	108.233
									2.12729	108.388
									1.92903	108.555
									1.86485	108.609
									2.00086	108.551
									1.9095	108.467
									1.91776	108.402
									1.85885	108.363
									1.98042	108.368
									1.76884	108.446
									1.88956	108.593
									1.99651	108.702
									2.03584	108.671
									1.59842	108.535
									2.02854	108.436
									1.6124	108.452
									2.15468	108.538
									1.77742	108.617
									1.69927	108.677
									2.17365	108.714
									2.04389	108.669
									1.87856	108.56
									2.10091	108.513
									2.28326	108.595
									1.84894	108.703
									2.10654	108.756
									2.16247	108.769
									2.09111	108.745
									2.68771	108.666
									2.13784	108.582
									2.31648	108.584
									2.35645	108.69
									2.30548	108.84
									2.64098	108.948
									2.49286	108.921
									2.6617	108.758
									3.02689	108.605
									2.57173	108.613
									2.74058	108.753
									2.84533	108.883
									3.24926	108.932
									3.07965	108.908
									2.85932	108.866
									2.76459	108.846
									3.21434	108.824
									3.20149	108.802
									3.12463	108.834
									3.37988	108.907
									3.30273	108.953
									3.07502	108.966
									3.32701	108.97
									3.44457	108.972
									3.29767	108.962
									3.34185	108.924
									3.00013	108.875
									3.4153	108.866
									3.20554	108.943
									3.17121	109.073
									3.35961	109.156
									3.30659	109.142
									2.99364	109.047
									2.88813	108.943
									3.05469	108.923
									3.22742	108.974
									3.24405	109.052
									3.19344	109.15
									3.21196	109.218
									3.12087	109.202
									2.82303	109.1
									3.15794	108.994
									3.32059	109
									3.27324	109.124
									3.06409	109.258
									2.86655	109.292
									3.2987	109.21
									3.15567	109.105
									3.29447	109.094
									3.07261	109.189
									3.23478	109.297
									2.98083	109.312
									2.79432	109.238
									2.99266	109.185
									3.28525	109.225
									3.0187	109.307
									2.72071	109.334
									3.3374	109.275
									2.91095	109.211
									2.92249	109.246
									3.02058	109.368
									3.11605	109.414
									3.02558	109.33
									3.02293	109.29
									2.89215	109.316
									2.75697	109.38
									2.85564	109.455
									3.17548	109.504
									3.01069	109.482
									2.72502	109.406
									3.22491	109.362
									3.05684	109.396
									2.98659	109.456
									2.85842	109.47
									3.01491	109.436
									2.95603	109.463
									3.32008	109.583
									2.814	109.662
									3.22241	109.588
									2.84125	109.455
									3.02293	109.422
									3.06057	109.493
									2.89142	109.583
									2.94374	109.644
									3.24134	109.66
									3.2669	109.631
									2.95481	109.598
									2.95967	109.595
									3.13745	109.602
									2.92983	109.598
									3.49374	109.61
									2.84582	109.676
									3.11594	109.776
									3.21569	109.811
									3.23998	109.719
									2.78936	109.579
									3.19364	109.523
									2.9727	109.633
									2.94239	109.861
									2.96459	110.02
									3.02416	109.95
									2.88683	109.702
									2.72127	109.503
									2.89739	109.522
									2.99599	109.776
									2.84051	110.07
									2.81887	110.163
									3.0437	109.987
									2.92189	109.699
									2.54485	109.552
									3.1313	109.653
									2.89106	109.886
									3.0074	110.056
									2.87699	110.09
									2.93707	110.045
									2.75739	109.882
									3.32286	110.104
									2.97573	110.168
									2.93519	110.035
									2.92872	109.88
									2.70676	109.871
									3.08583	109.969
									2.96775	110.073
									2.95266	110.144
									3.10318	110.145
									2.8664	110.063
									3.10736	109.971
									3.04389	109.963
									3.22024	110.058
									3.286	110.175
									3.19439	110.206
									2.92378	110.138
									2.96825	110.072
									3.42814	110.084
									3.07193	110.16
									3.15616	110.231
									3.15501	110.236
									3.10798	110.175
									3.2506	110.118
									3.16033	110.264
									3.32647	110.327
									3.4577	110.264
									3.36977	110.162
									2.88495	110.27
									3.03325	110.387
									3.42242	110.402
									3.1315	110.287
									3.39739	110.164
									3.63484	110.204
									3.40624	110.528
									3.67733	110.291
									3.3179	110.124
									3.25781	110.429
									3.31508	110.629
									3.27337	110.64
									3.58781	110.332
									3.49829	110.297
									3.38185	110.39
									3.55785	110.516
									2.91359	110.551
									3.35911	110.508
									3.36932	110.519
									3.46568	110.57
									3.19712	110.599
									3.52106	110.568
									3.19332	110.511
									3.36977	110.475
									3.64282	110.505
									3.21192	110.6
									3.45514	110.711
									3.37303	110.764
									3.64194	110.707
									3.05752	110.572
									3.44655	110.483
									3.42413	110.533
									3.59899	110.692
									3.70199	110.838
									3.57302	110.848
									3.55557	110.73
									3.65751	110.598
									3.61816	110.56
									3.65003	110.667
									3.31697	110.819
									3.45415	110.845
									3.75397	110.731
									3.44274	110.636
									3.74418	110.701
									3.63738	110.859
									3.50853	110.952
									3.54767	110.909
									3.8632	110.797
									3.618	110.725
									3.81224	110.732
									3.81072	110.818
									3.3963	110.941
									3.87712	110.993
									3.704	110.924
									3.69485	110.806
									3.70101	110.745
									3.57563	110.803
									3.55477	110.975
									3.70549	111.128
									3.70902	111.131
									3.78238	110.99
									3.87587	110.813
									3.68623	110.735
									3.76615	110.849
									3.5627	111.097
									3.88815	111.266
									3.55558	111.204
									3.57943	110.983
									3.88691	110.84
									3.48581	110.894
									3.55472	111.056
									3.6899	111.183
									3.88359	111.226
									3.71245	111.196
									3.81164	111.075
									3.93915	110.922
									3.90021	110.907
									3.83727	111.099
									3.77566	111.35
									3.84053	111.437
									3.96463	111.292
									4.07966	111.044
									4.14478	110.911
									3.7955	111.021
									3.77856	111.288
									3.82581	111.478
									4.02008	111.424
									3.81491	111.202
									3.79986	111.044
									4.04184	111.072
									4.01067	111.24
									3.60886	111.421
									3.84	111.504
									3.85133	111.436
									4.04109	111.236
									3.84112	111.076
									3.82059	111.12
									4.04565	111.352
									3.65258	111.576
									3.83816	111.617
									3.89318	111.453
									3.57124	111.234
									4.1745	111.173
									3.74827	111.316
									4.01265	111.503
									3.75771	111.563
									4.21331	111.49
									4.04869	111.391
									3.82718	111.388
									4.06809	111.473
									3.97775	111.548
									4.23534	111.557
									3.97036	111.523
									3.9392	111.485
									3.98913	111.459
									3.87991	111.465
									4.12486	111.533
									4.17955	111.63
									3.78052	111.658
									4.17285	111.596
									3.77709	111.541
									4.02131	111.571
									3.87231	111.604
									3.70655	111.64
									3.82262	111.678
									4.1384	111.696
									3.92455	111.674
									4.12584	111.633
									3.97818	111.614
									3.93437	111.643
									3.99052	111.707
									3.90766	111.781
									3.78429	111.838
									3.73514	111.826
									3.68783	111.7
									3.88942	111.543
									3.9468	111.531
									3.73666	111.736
									4.01856	112.002
									3.91919	112.089
									3.78496	111.917
									3.80674	111.666
									3.84484	111.588
									3.9831	111.713
									3.9453	111.887
									3.99341	111.964
									3.88728	111.94
									3.95332	111.891
									3.48088	111.877
									4.00333	111.882
									4.00586	111.867
									4.12318	111.837
									3.9892	111.861
									3.83523	111.979
									3.89188	112.08
									3.91174	112.036
									3.95431	111.904
									3.87776	111.866
									4.14073	111.963
									4.2835	112.074
									4.11285	112.084
									3.86896	111.992
									3.86065	111.911
									3.94798	111.96
									4.11905	112.108
									4.19929	112.205
									4.30555	112.165
									3.99646	112.048
									4.06739	111.971
									4.12804	111.986
									4.22602	112.065
									3.83472	112.15
									4.24068	112.206
									4.30193	112.217
									4.07318	112.196
									4.23619	112.169
									4.10292	112.129
									4.11258	112.101
									4.07006	112.123
									4.41293	112.205
									4.11571	112.296
									4.52445	112.322
									4.24676	112.26
									4.53754	112.176
									4.33782	112.147
									4.37172	112.187
									4.07877	112.281
									4.45607	112.4
									4.16772	112.485
									4.52663	112.446
									4.48751	112.255
									4.2701	112.043
									4.67577	112.025
									4.34088	112.285
									4.41313	112.628
									4.20858	112.74
									4.39098	112.521
									4.19534	112.198
									4.37263	112.077
									4.13169	112.237
									4.54679	112.499
									4.24101	112.649
									4.51495	112.626
									4.19494	112.481
									4.318	112.318
									4.12853	112.256
									4.22218	112.365
									4.37924	112.579
									3.90317	112.71
									4.19026	112.639
									3.92963	112.465
									4.30758	112.407
									4.24408	112.523
									4.28349	112.651
									4.23645	112.626
									4.40219	112.49
									4.3188	112.429
									4.14473	112.52
									4.55463	112.669
									4.61404	112.746
									4.14522	112.72
									4.5218	112.669
									4.26743	112.66
									4.18606	112.656
									4.68849	112.621
									3.92616	112.601
									4.26396	112.69
									4.37938	112.703
									4.13532	112.722
									4.37906	112.804
									4.64706	112.871
									4.30193	112.83
									4.50118	112.721
									4.40182	112.67
									4.39597	112.74
									4.0803	112.834
									4.09217	112.839
									4.56507	112.784
									4.43806	112.772
									4.12737	112.813
									4.24854	112.857
									4.11092	112.899
									4.47746	112.975
									4.52262	113.042
									4.26205	112.991
									4.40997	112.815
									4.31957	112.66
									4.33552	112.677
									4.18536	112.858
									4.42996	113.079
									4.32073	113.215
									4.33942	113.199
									4.44228	113.034
									4.57149	112.833
									4.32148	112.769
									4.26167	112.874
									4.48713	113.047
									4.37403	113.178
									4.37709	113.204
									4.24235	113.11
									4.45646	112.962
									4.37577	112.887
									4.70215	112.96
									4.22831	113.139
									4.30865	113.317
									4.60282	113.392
									4.61589	113.309
									4.53957	113.102
									4.29393	112.913
									4.41969	112.886
									4.44179	113.039
									4.45109	113.274
									4.55716	113.43
									4.54792	113.402
									4.314	113.217
									4.71555	113.055
									4.6675	113.076
									4.5387	113.276
									4.48269	113.475
									4.79721	113.478
									4.65232	113.274
									4.8657	113.077
									4.58899	113.09
									4.69291	113.266
									5.07856	113.426
									5.16217	113.479
									5.1042	113.458
									5.03874	113.393
									4.68955	113.275
									5.13903	113.178
									5.11032	113.23
									4.92534	113.439
									5.04889	113.639
									5.33871	113.653
									4.96022	113.479
									4.94178	113.276
									4.81653	113.209
									5.4722	113.317
									5.26909	113.512
									5.05858	113.666
									5.13934	113.698
									5.3616	113.428
									5.32374	113.299
									5.2121	113.326
									5.2987	113.532
									4.95417	113.781
									5.21943	113.855
									5.36829	113.686
									4.82114	113.431
									5.12246	113.322
									5.00635	113.438
									4.96229	113.662
									4.87495	113.785
									4.9178	113.742
									5.18111	113.642
									4.59401	113.596
									4.79747	113.637
									4.90519	113.713
									5.25626	113.739
									4.76685	113.697
									4.8968	113.662
									4.80783	113.685
									4.72937	113.735
									5.02997	113.77
									5.11968	113.787
									5.17445	113.806
									4.95996	113.809
									4.86646	113.775
									5.24115	113.738
									4.65947	113.747
									4.62568	113.8
									5.34766	113.867
									4.714	113.916
									5.03736	113.895
									5.1269	113.812
									4.84937	113.77
									4.65751	113.837
									5.00441	113.944
									4.99588	113.975
									5.05285	113.916
									4.96422	113.865
									5.04545	113.901
									5.00015	113.963
									5.16534	113.979
									5.08877	113.975
									5.092	113.993
									5.20904	114.017
									5.0544	114.007
									5.07813	113.967
									5.32416	113.953
									4.75363	113.996
									4.92262	114.067
									4.9827	114.118
									5.2455	114.11
									4.78051	114.044
									4.83659	113.977
									5.08026	113.984
									4.81411	114.11
									4.56177	114.262
									4.67923	114.294
									5.29839	114.163
									4.93619	113.97
									4.93173	113.882
									5.0582	114.009
									4.86643	114.288
									4.90737	114.488
									4.66488	114.429
									5.18739	114.148
									5.29801	113.9
									5.11777	113.902
									5.03891	114.145
									5.20131	114.55
									5.2829	114.452
									5.35174	114.22
									5.24229	114.056
									5.12743	114.08
									4.92671	114.248
									4.91317	114.407
									5.04622	114.447
									5.03035	114.377
									5.26936	114.297
									4.5295	114.291
									4.48309	114.356
									4.64245	114.443
									4.60144	114.473
									4.93251	114.391
									4.38602	114.273
									4.53802	114.277
									4.51379	114.44
									5.03192	114.603
									4.38356	114.58
									4.68351	114.377
									4.77967	114.223
									4.91566	114.326
									4.79361	114.581
									4.59789	114.7
									4.30608	114.597
									4.68275	114.439
									4.60524	114.412
									4.62384	114.524
									4.71608	114.636
									4.81257	114.632
									4.57721	114.541
									4.77194	114.472
									4.38356	114.501
									4.1831	114.609
									4.21151	114.691
									4.60445	114.67
									4.33099	114.591
									4.36227	114.566
									4.61725	114.707
									4.33979	114.721
									4.63933	114.695
									4.55138	114.684
									4.3642	114.666
									4.29094	114.623
									4.39253	114.618
									4.4727	114.714
									4.34405	114.873
									4.77187	114.795
									4.63277	114.599
									4.81916	114.562
									4.69157	114.996
									4.58276	114.945
									5.17617	114.829
									4.29049	114.732
									4.79212	114.695
									4.40962	114.725
									4.70936	114.828
									4.77123	114.994
									4.37077	115.121
									4.73334	115.061
									5.10616	114.627
									4.62929	114.694
									4.82035	114.989
									5.15026	115.246
									4.6057	115.254
									4.55543	115.027
									4.73063	114.771
									4.75113	114.698
									4.64012	114.849
									4.84162	115.084
									4.53881	115.228
									5.08527	115.218
									4.69116	115.097
									4.78979	114.964
									5.0029	114.918
									4.69157	114.995
									4.68576	115.129
									4.55967	115.137
									4.78669	115.047
									4.65715	115.072
									4.54228	115.205
									4.93832	115.306
									4.89307	115.249
									4.99671	115.058
									4.76893	114.942
									4.75924	115.061
									5.15916	115.329
									5.08565	115.502
									5.22412	115.445
									4.83698	115.235
									5.44149	115.067
									5.00482	115.035
									5.29915	115.135
									4.96346	115.318
									5.36606	115.186
									5.28832	115.25
									5.49872	115.34
									5.27943	115.395
									5.38069	115.438
									5.28369	115.469
									5.38076	115.446
									5.50858	115.398
									5.40454	115.381
									5.60041	115.401
									5.1222	115.408
									5.23188	115.394
									5.4237	115.403
									5.47771	115.467
									5.58878	115.571
									5.79535	115.649
									5.40859	115.614
									5.4733	115.461
									5.62677	115.308
									5.15399	115.309
									5.57522	115.51
									5.31598	115.76
									5.7934	115.843
									5.97283	115.701
									5.5261	115.465
									5.83347	115.326
									5.93686	115.414
									5.79844	115.662
									5.92089	115.855
									5.2698	115.867
									5.97283	115.707
									6.06119	115.493
									6.12863	115.55
									6.1759	115.819
									6.05029	115.969
									6.29457	115.873
									6.24566	115.64
									6.26864	115.519
									6.10835	115.602
									6.17707	115.794
									6.0608	115.92
									6.37006	115.889
									6.40339	115.774
									6.24875	115.719
									6.3314	115.773
									6.11892	115.853
									6.49732	115.853
									6.40759	115.803
									6.09548	115.819
									6.22158	115.898
									6.13261	115.947
									6.21691	115.931
									6.31749	115.887
									5.82977	115.867
									5.96436	115.863
									6.14227	115.876
									6.27222	115.944
									6.11908	116.056
									6.27572	116.104
									6.29969	116.016
									5.84757	115.871
									6.27262	115.838
									6.38014	115.948
									6.20145	116.081
									6.28461	116.129
									6.46946	116.086
									6.59982	115.986
									6.53445	116.015
									6.41958	116.097
									6.49035	116.165
									6.59518	116.159
									6.66595	116.102
									6.65358	116.052
									6.38283	116.047
									6.77887	116.106
									6.47567	116.206
									6.68838	116.251
									6.72009	116.185
									6.40179	116.141
									6.734	116.159
									6.14034	116.206
									6.54297	116.218
									6.4919	116.19
									6.688	116.204
									6.72589	116.294
									6.10671	116.37
									6.57235	116.347
									6.16123	116.27
									6.45902	116.251
									6.67601	116.31
									6.66826	116.377
									6.78546	116.371
									6.3403	116.285
									6.65472	116.236
									6.84578	116.335
									6.8779	116.502
									6.89723	116.56
									6.60137	116.454
									6.67505	116.303
									6.67021	116.281
									6.58512	116.508
									6.54715	116.529
									6.70176	116.461
									6.91594	116.388
									7.29276	116.396
									7.15711	116.491
									7.20829	116.614
									7.08776	116.656
									7.36929	116.556
									7.40257	116.419
									7.14434	116.414
									7.42076	116.558
									7.52375	116.697
									7.06257	116.689
									7.48342	116.566
									7.50745	116.458
									7.52217	116.458
									7.46335	116.565
									7.44322	116.724
									7.53031	116.846
									7.82881	116.83
									7.60202	116.682
									7.85746	116.522
									7.87948	116.462
									7.95347	116.509
									8.35571	116.653
									7.80547	116.856
									7.96204	116.998
									8.07969	116.954
									8.17634	116.724
									8.01146	116.49
									8.15114	116.454
									8.03179	116.944
									8.05929	117.088
									8.11819	117.005
									8.23887	116.793
									8.10002	116.637
									7.7932	116.771
									8.33057	116.925
									8.2613	117.005
									8.38545	116.919
									8.01455	116.891
									8.04279	116.808
									8.28682	116.748
									7.8146	116.826
									8.0803	117.008
									8.28723	117.151
									8.25164	117.159
									8.04705	117.062
									8.20485	116.936
									7.80494	116.842
									8.21722	116.922
									8.31701	117.055
									8.14684	117.172
									8.28682	117.21
									7.93682	117.147
									8.12866	117.008
									8.23464	116.901
									8.21839	116.948
									8.28644	117.121
									8.31042	117.253
									8.32745	117.249
									8.18899	117.17
									8.0455	117.107
									8.02462	117.059
									8.22186	117.075
									8.04203	117.38
									8.22457	117.383
									7.97975	117.211
									8.32591	117.044
									8.26944	117.07
									8.29843	117.257
									8.20599	117.38
									8.20214	117.209
									8.14646	117.171
									8.26247	117.229
									8.30424	117.328
									7.97048	117.414
									8.2671	117.268
									7.86721	117.257
									8.30616	117.285
									8.34213	117.362
									8.14196	117.475
									8.00294	117.549
									8.02771	117.519
									8.11046	117.425
									8.17662	117.358
									8.54634	117.344
									8.20369	117.472
									8.25745	117.556
									8.06137	117.547
									8.00761	117.455
									8.16365	117.4
									8.32705	117.611
									8.15958	117.664
									8.37153	117.599
									8.10086	117.504
									8.27024	117.473
									8.13444	117.501
									8.40519	117.547
									8.06948	117.609
									8.17353	117.662
									8.13756	117.673
									8.06677	117.656
									8.07335	117.66
									8.36071	117.666
									8.44463	117.641
									8.07954	117.608
									8.09655	117.622
									8.20707	117.7
									8.52701	117.784
									8.37024	117.794
									8.22921	117.718
									8.27257	117.629
									8.42529	117.618
									8.14156	117.719
									8.5796	117.898
									8.52353	118.016
									7.98594	117.929
									7.88034	117.666
									8.33328	117.461
									8.22921	117.538
									8.63105	117.864
									8.4463	118.15
									8.07336	118.156
									8.41292	117.894
									8.16656	117.622
									8.45109	117.572
									8.15687	117.788
									8.43382	118.097
									8.65512	118.051
									7.99166	117.743
									8.51192	117.594
									8.44851	117.728
									8.03383	118.059
									8.34137	118.325
									8.71636	118.298
									8.13033	118.004
									8.51018	117.731
									8.40364	117.72
									8.27801	117.937
									8.27369	118.16
									8.16873	118.216
									8.52123	118.135
									8.3201	118.048
									8.62141	118.019
									8.53304	118.03
									8.49509	118.04
									8.40138	118.063
									8.3408	118.146
									8.18072	118.246
									8.57136	118.251
									8.39482	118.126
									8.25816	117.981
									8.07968	117.967
									8.65298	118.117
									8.35189	118.34
									8.32436	118.474
									8.56233	118.401
									8.33133	118.145
									8.65926	117.911
									8.59052	117.919
									8.43596	118.218
									8.40256	118.553
									8.49288	118.608
									8.22624	118.34
									8.52356	118.011
									8.39287	117.928
									8.47053	118.181
									8.34545	118.551
									8.39835	118.716
									8.30819	118.553
									8.40798	118.192
									8.6115	117.947
									8.58051	118.066
									8.68877	118.466
									8.35439	118.757
									8.44246	118.702
									8.58676	118.405
									8.6539	118.16
									8.23244	118.132
									8.72392	118.334
									8.41249	118.63
									8.58401	118.807
									8.98005	118.723
									8.63032	118.414
									8.57613	118.143
									8.27296	118.176
									8.66825	118.47
									8.70706	118.719
									8.99582	118.748
									8.69195	118.644
									8.70978	118.591
									8.49311	118.587
									8.70375	118.538
									8.64661	118.46
									9.17256	118.442
									8.50357	118.509
									8.48833	118.619
									8.64582	118.742
									8.55332	118.833
									8.89427	118.821
									8.59428	118.675
									8.97255	118.499
									8.68712	118.457
									8.83264	118.603
									8.92768	118.818
									8.57788	118.924
									8.5652	118.853
									8.80589	118.696
									8.65232	118.583
									8.54853	118.569
									9.00129	118.666
									9.09372	118.847
									8.69931	118.999
									8.79467	118.981
									8.73188	118.802
									9.05628	118.648
									9.06536	118.673
									8.80085	118.839
									8.91868	118.954
									8.58186	118.915
									8.92023	118.811
									8.87412	118.768
									8.73729	118.825
									8.91286	118.951
									8.56818	119.075
									9.4775	119.088
									9.32489	118.933
									9.17452	118.743
									8.96321	118.734
									9.08147	118.932
									9.24414	119.145
									9.10805	119.179
									8.92394	118.889
									9.06946	118.859
									9.1485	118.95
									8.94574	119.083
									8.88335	119.15
									9.31497	119.109
									9.06572	119.023
									9.04821	119.019
									9.1684	119.096
									9.00413	119.15
									9.37242	119.133
									9.33125	119.083
									9.17223	119.066
									9.07637	119.11
									9.45212	119.196
									9.5	119.27
									9.30032	119.26
									9.37425	119.161
									9.37427	119.07
									9.168	119.079
									9.52755	119.176
									9.42602	119.29
									9.33734	119.348
									9.53301	119.326
									9.63153	119.246
									9.85868	119.168
									9.45639	119.19
									9.72727	119.342
									9.7286	119.451
									9.87206	119.37
									9.38629	119.203
									9.80526	119.139
									9.83447	119.212
									9.64398	119.369
									9.64807	119.521
									10.0003	119.567
									10.0555	119.489
									9.87547	119.346
									10.0179	119.219
									9.4822	119.191
									9.8655	119.312
									9.99527	119.529
									9.67753	119.686
									9.84817	119.628
									10.2392	119.382
									10.0651	119.218
									9.95036	119.327
									9.76064	119.593
									9.76194	119.771
									10.413	119.704
									10.1907	119.439
									9.83834	119.243
									10.3922	119.302
									10.0297	119.551
									10.222	119.775
									10.1095	119.838
									10.1173	119.734
									9.96885	119.545
									10.1548	119.41
									10.4218	119.427
									10.0467	119.568
									10.509	119.705
									10.1634	119.752
									10.113	119.746
									10.2691	119.759
									10.2557	119.758
									10.5784	119.669
									10.3006	119.537
									10.4595	119.517
									10.2279	119.686
									10.3676	119.905
									10.3011	119.95
									10.6085	119.782
									10.3775	119.616
									10.4341	119.646
									10.4139	119.808
									10.1791	119.9
									10.769	119.842
									10.6369	119.759
									10.4458	119.771
									10.7242	119.83
									10.6701	119.867
									10.5506	119.902
									10.4011	119.981
									10.6037	120.019
									10.328	119.911
									10.5855	119.713
									10.3167	119.641
									10.2216	119.8
									10.7432	120.054
									10.5868	120.159
									10.4334	120.033
									10.5278	119.821
									11.0072	119.732
									10.9238	119.818
									10.7503	119.944
									10.679	119.963
									10.926	119.874
									10.85	119.835
									10.6638	119.932
									10.9917	120.025
									10.8344	119.96
									11.0241	119.8
									10.8137	119.762

## Sheet: Cell abundance
							% Sulfurimonas of
					Depth (m)	EPSY914 (mL-1)	Bacteria	Campylobactera	Sulfurimonas spp. L-1	Sulfurimonas spp. m-3		Sulfurimonas spp. L-1 (x10^7)
					82.25		0.153615	69.91
					82.5		0.186546	70.3754						Pseudo depth (m)	Sulfurimonas spp. (ml-1)	Sulfurimonas spp. (l-1)	Sulfurimonas spp. (m-3)		Sulfurimonas spp. L-1 (x10^7)
					82.75		0.219477	70.8408						83.9017	2020.65	2.02065e+06	2.02065e+09		0.202065
					83		0.252408	71.3062						86.5525	1683.45	1.68345e+06	1.68345e+09		0.168345
					83.25		0.28534	71.7715						88.4953	1318.21	1.31821e+06	1.31821e+09		0.131821
					83.5		0.318271	72.2369						91.4799	10812.8	1.08128e+07	1.08128e+10		1.08128
					83.75		0.351202	72.7023						94.12	27969	2.7969e+07	2.7969e+10		2.7969
					84	2320000	0.384134	73.1677	1.69749e+06	1.69749e+09		169.749		95.4165	39267.2	3.92672e+07	3.92672e+10		3.92672
					84.25	2267000	0.417065	73.6331	1.66926e+06	1.66926e+09		166.926		98.3793	30744.8	3.07448e+07	3.07448e+10		3.07448
					84.5	2214000	0.449996	74.0985	1.64054e+06	1.64054e+09		164.054		99.8328	59863.6	5.98636e+07	5.98636e+10		5.98636
					84.75	2161000	0.482928	74.5638	1.61132e+06	1.61132e+09		161.132		102.812	37974.7	3.79747e+07	3.79747e+10		3.79747
					85	2108000	0.515859	75.0292	1.58162e+06	1.58162e+09		158.162		106.277	36521.9	3.65219e+07	3.65219e+10		3.65219
					85.25	2055000	0.54879	75.4946	1.55141e+06	1.55141e+09		155.141
					85.5	2002000	0.581721	75.96	1.52072e+06	1.52072e+09		152.072		Pseudo depth (m)	EPSY914 (mL-1)	Sulfuimonas spp.
					85.75	1949000	0.614653	76.4254	1.48953e+06	1.48953e+09		148.953		83.9017	2320	1.69749e+06	1.69749e+06
					86	1896000	0.647584	76.8908	1.45785e+06	1.45785e+09		145.785		86.5525	1790	1.39301e+06	1.39301e+06
					86.25	1843000	0.680515	77.3562	1.42567e+06	1.42567e+09		142.567		88.4953	1380	1.12532e+06	1.12532e+06
					86.5	1790000	0.713447	77.8215	1.39301e+06	1.39301e+09		139.301		91.4799	12100	1.03856e+07	1.03856e+07
					86.75	1738750	0.746378	78.2869	1.36121e+06	1.36121e+09		136.121		94.12	29400	2.62558e+07	2.62558e+07
					87	1687500	0.779309	78.7523	1.32895e+06	1.32895e+09		132.895		95.4165	42200	38566580	38566580
					87.25	1636250	0.812241	79.2177	1.2962e+06	1.2962e+09		129.62		98.3793	33300	31431870	31431870
					87.5	1585000	0.845172	79.6831	1.26298e+06	1.26298e+09		126.298		99.8328	64700	61879080	61879080
					87.75	1533750	0.878103	80.1485	1.22928e+06	1.22928e+09		122.928		102.812	40100	3.87266e+07	3.87266e+07
					88	1482500	0.911034	80.6138	1.1951e+06	1.1951e+09		119.51		106.277	37700	3.64733e+07	3.64733e+07
					88.25	1431250	0.943966	81.0792	1.16045e+06	1.16045e+09		116.045
					88.5	1380000	0.976897	81.5446	1.12532e+06	1.12532e+09		112.532		Rel. bact. 16S abundance of Sulfurimonas (based on DNA samples)
					88.75	2.27333e+06	1.00983	82.01	1.86436e+06	1.86436e+09		186.436		Pseudo depth (m)	% bacterial	% Campylobacteriaö
					89	3.16667e+06	1.1534	82.3574	2.60798e+06	2.60798e+09		260.798		82.25	0.153615	69.91
					89.25	4.06e+06	1.29697	82.7048	3.35782e+06	3.35782e+09		335.782		88.75	1.00983	82.01
					89.5	4.95333e+06	1.44055	83.0522	4.11385e+06	4.11385e+09		411.385		95.5	4.88629	91.39
					89.75	5.84667e+06	1.58412	83.3996	4.8761e+06	4.8761e+09		487.61		100.44	6.07013	96.39
					90	6740000	1.72769	83.747	5.64455e+06	5.64455e+09		564.455		104.98	11.2481	96.76
					90.25	7.63333e+06	1.87126	84.0944	6.41921e+06	6.41921e+09		641.921		109.39	14.061	96.71
					90.5	8.52667e+06	2.01484	84.4419	7.20008e+06	7.20008e+09		720.008
					90.75	9420000	2.15841	84.7893	7.98715e+06	7.98715e+09		798.715
					91	1.03133e+07	2.30198	85.1367	8.78043e+06	8.78043e+09		878.043
					91.25	1.12067e+07	2.44555	85.4841	9.57992e+06	9.57992e+09		957.992
					91.5	12100000	2.58913	85.8315	1.03856e+07	1.03856e+10		1038.56
					91.75	13830000	2.7327	86.1789	1.19185e+07	1.19185e+10		1191.85
					92	15560000	2.87627	86.5263	1.34635e+07	1.34635e+10		1346.35
					92.25	17290000	3.01984	86.8737	1.50205e+07	1.50205e+10		1502.05
					92.5	19020000	3.16342	87.2211	1.65895e+07	1.65895e+10		1658.95
					92.75	20750000	3.30699	87.5685	1.81705e+07	1.81705e+10		1817.05
					93	22480000	3.45056	87.9159	1.97635e+07	1.97635e+10		1976.35
					93.25	24210000	3.59414	88.2633	2.13686e+07	2.13686e+10		2136.86
					93.5	25940000	3.73771	88.6107	2.29856e+07	2.29856e+10		2298.56
					93.75	27670000	3.88128	88.9581	2.46147e+07	2.46147e+10		2461.47
					94	29400000	4.02485	89.3056	2.62558e+07	2.62558e+10		2625.58
					94.25	3.15333e+07	4.16843	89.653	2.82706e+07	2.82706e+10		2827.06
					94.5	3.36667e+07	4.312	90.0004	3.03001e+07	3.03001e+10		3030.01
					94.75	35800000	4.45557	90.3478	3.23445e+07	3.23445e+10		3234.45
					95	3.79333e+07	4.59914	90.6952	3.44037e+07	3.44037e+10		3440.37
					95.25	4.00667e+07	4.74272	91.0426	3.64777e+07	3.64777e+10		3647.77
					95.5	42200000	4.88629	91.39	38566580	38566580000		3856.66
					95.75	4.14583e+07	4.94548	91.64	3.79924e+07	3.79924e+10		3799.24
					96	4.07167e+07	5.00467	91.89	3.74145e+07	3.74145e+10		3741.45
					96.25	3.9975e+07	5.06386	92.14	3.6833e+07	3.6833e+10		3683.3
					96.5	3.92333e+07	5.12306	92.39	3.62477e+07	3.62477e+10		3624.77
					96.75	3.84917e+07	5.18225	92.64	3.56587e+07	3.56587e+10		3565.87
					97	3.775e+07	5.24144	92.89	3.5066e+07	3.5066e+10		3506.6
					97.25	3.70083e+07	5.30063	93.14	3.44696e+07	3.44696e+10		3446.96
					97.5	3.62667e+07	5.35982	93.39	3.38694e+07	3.38694e+10		3386.94
					97.75	3.5525e+07	5.41902	93.64	3.32656e+07	3.32656e+10		3326.56
					98	3.47833e+07	5.47821	93.89	3.26581e+07	3.26581e+10		3265.81
					98.25	3.40417e+07	5.5374	94.14	3.20468e+07	3.20468e+10		3204.68
					98.5	33300000	5.59659	94.39	31431870	31431870000		3143.19
					98.75	39580000	5.65578	94.64	37458512	37458512000		3745.85
					99	45860000	5.71498	94.89	43516554	43516554000		4351.66
					99.25	52140000	5.77417	95.14	49605996	49605996000		4960.6
					99.5	58420000	5.83336	95.39	55726838	55726838000		5572.68
					99.75	64700000	5.89255	95.64	61879080	61879080000		6187.91
					100	62650000	5.95174	95.89	60075085	60075085000		6007.51
					100.25	60600000	6.01093	96.14	58260840	58260840000		5826.08
					100.5	58550000	6.07013	96.39	56436345	56436345000		5643.63
					100.75	56500000	6.35779	96.4106	5.4472e+07	5.4472e+10		5447.2
					101	54450000	6.64546	96.4311	5.25067e+07	5.25067e+10		5250.67
					101.25	52400000	6.93313	96.4517	5.05407e+07	5.05407e+10		5054.07
					101.5	50350000	7.22079	96.4722	4.85738e+07	4.85738e+10		4857.38
					101.75	48300000	7.50846	96.4928	4.6606e+07	4.6606e+10		4660.6
					102	46250000	7.79613	96.5133	4.46374e+07	4.46374e+10		4463.74
					102.25	44200000	8.08379	96.5339	4.2668e+07	4.2668e+10		4266.8
					102.5	42150000	8.37146	96.5544	4.06977e+07	4.06977e+10		4069.77
					102.75	40100000	8.65913	96.575	3.87266e+07	3.87266e+10		3872.66
					103	3.99286e+07	8.94679	96.5956	3.85692e+07	3.85692e+10		3856.92
					103.25	3.97571e+07	9.23446	96.6161	3.84118e+07	3.84118e+10		3841.18
					103.5	3.95857e+07	9.52213	96.6367	3.82543e+07	3.82543e+10		3825.43
					103.75	3.94143e+07	9.80979	96.6572	3.80968e+07	3.80968e+10		3809.68
					104	3.92429e+07	10.0975	96.6778	3.79391e+07	3.79391e+10		3793.91
					104.25	3.90714e+07	10.3851	96.6983	3.77814e+07	3.77814e+10		3778.14
					104.5	3.89e+07	10.6728	96.7189	3.76236e+07	3.76236e+10		3762.36
					104.75	3.87286e+07	10.9605	96.7394	3.74658e+07	3.74658e+10		3746.58
					105	3.85571e+07	11.2481	96.76	3.73079e+07	3.73079e+10		3730.79
					105.25	3.83857e+07	11.4044	96.7572	3.7141e+07	3.7141e+10		3714.1
					105.5	3.82143e+07	11.5607	96.7544	3.6974e+07	3.6974e+10		3697.4
					105.75	3.80429e+07	11.7169	96.7517	3.68071e+07	3.68071e+10		3680.71
					106	3.78714e+07	11.8732	96.7489	3.66402e+07	3.66402e+10		3664.02
					106.25	37700000	12.0295	96.7461	3.64733e+07	3.64733e+10		3647.33
					106.5		12.1858	96.7433
					106.75		12.342	96.7406
					107		12.4983	96.7378
					107.25		12.6546	96.735
					107.5		12.8108	96.7322
					107.75		12.9671	96.7294
					108		13.1234	96.7267
					108.25		13.2797	96.7239
					108.5		13.4359	96.7211
					108.75		13.5922	96.7183
					109		13.7485	96.7156
					109.25		13.9047	96.7128
					109.5		14.061	96.71
